# Supplementary material for: Gene Expression in Chicken Reveals Correlation with Structural Genomic Features and Conserved Patterns of Transcription in the Terrestrial Vertebrates
Source: PLoS One. 2010 Aug 5;5(8):e11990. doi: 10.1371/journal.pone.0011990 (PMC2916831; doi:10.1371/journal.pone.0011990)
Supplement: Table S1 — Expression data of 8908 genes in eight chicken tissues. (1.82 MB XLS) [file pone.0011990.s001.xls]

## Sheet: expression data of 8908 genes
ensembl_gene_id/entrezgene	brain	bursa	jejunum	kidney	liver	lung	spleen	thymus
ENSGALG00000007243	9.04507	7.27645	10.2179	8.20729	7.16677	8.28496	8.11335	8.17515
ENSGALG00000003720	4.0113	5.01016	4.33149	3.86621	4.72503	4.51757	4.75756	4.51543
ENSGALG00000011355	5.05023	5.14764	4.81652	4.43424	4.8661	5.3255	5.09211	5.54964
ENSGALG00000009905	7.24372	8.42771	7.89359	7.71129	7.84516	7.86618	8.34668	8.81659
ENSGALG00000016333	8.82467	7.95005	7.95973	8.31084	8.83138	6.84396	7.90716	9.12011
ENSGALG00000002450	7.94608	7.44195	7.78913	7.77344	7.51937	7.61309	7.46554	7.86866
ENSGALG00000006305	8.53652	9.50517	7.47363	7.94604	7.74289	8.54886	9.21342	9.54065
ENSGALG00000010603	5.32516	5.67669	4.91379	4.08431	5.18424	5.58232	5.46313	4.63007
ENSGALG00000024053	6.59322	7.06737	7.2558	6.89045	6.87515	6.62013	6.87038	6.93373
ENSGALG00000010543	7.35893	7.34129	5.92644	5.5266	5.91104	6.2954	7.1127	6.01171
ENSGALG00000000453	8.86777	9.10202	9.18042	9.63549	8.63234	8.93133	9.10985	9.68948
ENSGALG00000011255	8.29248	8.44404	8.74185	9.00204	8.95869	8.61928	8.40529	8.28529
ENSGALG00000016420	8.18104	9.17386	7.53501	8.36568	7.86257	8.76803	9.54618	9.31593
ENSGALG00000010255	9.68166	10.4434	10.1495	9.98276	9.46193	10.1037	10.324	11.2881
ENSGALG00000015478	6.90665	6.576	5.62544	5.5757	6.59047	6.17161	6.76952	5.98103
ENSGALG00000007527	5.88122	5.9471	4.7211	4.23055	4.9321	5.37249	5.57766	5.52335
ENSGALG00000002460	6.19215	7.13397	6.00258	5.9248	6.41825	6.13907	6.30242	5.97683
ENSGALG00000014567	9.54626	10.1911	10.5952	10.714	10.548	9.17055	9.69549	10.0681
ENSGALG00000020454	6.65515	7.1445	6.53155	6.17468	5.76759	6.42671	6.9866	6.3866
ENSGALG00000017042	7.64306	8.05236	7.27438	7.22019	7.38876	7.60278	7.7532	6.68963
ENSGALG00000001283	9.81219	10.3008	9.61481	9.21404	9.19543	9.59907	10.2483	10.2226
ENSGALG00000012215	10.4961	10.8462	10.5993	10.2948	9.97477	10.7537	10.575	10.4633
ENSGALG00000002729	6.11293	7.20399	7.39817	5.54072	6.04712	6.33444	5.4122	5.19148
ENSGALG00000001250	12.4522	10.9291	10.7348	12.0636	9.88233	11.9571	10.6901	9.23925
ENSGALG00000004091	6.30361	7.15953	6.91224	6.81494	6.76272	6.51322	7.12787	7.72563
ENSGALG00000008812	9.95967	10.438	10.1123	9.86125	9.90702	10.0464	10.3557	10.1872
ENSGALG00000006350	9.66199	8.72813	10.3148	9.60933	11.1073	8.71015	8.66721	8.8061
ENSGALG00000005115	7.99767	7.64228	7.781	7.35303	7.34763	7.68852	7.98663	7.37153
ENSGALG00000011575	9.27159	8.65336	7.66006	6.27331	5.97048	7.68486	7.89428	8.9654
ENSGALG00000005745	5.68183	6.03364	6.11747	5.96994	6.20267	5.83481	6.01889	6.22669
ENSGALG00000002878	4.42412	4.65667	4.41673	5.1624	5.15566	5.2518	4.75337	5.19964
ENSGALG00000008257	4.3976	5.08282	4.35252	4.1076	5.43113	4.59974	5.99624	4.62686
ENSGALG00000015471	6.20396	6.1481	5.5923	6.06687	6.17212	5.6906	6.52016	5.90833
ENSGALG00000009327	7.5966	8.38832	7.29157	7.10292	6.76229	8.12134	8.55866	8.54462
ENSGALG00000011351	11.0298	10.4217	10.1622	10.659	10.3097	11.125	10.8217	10.837
ENSGALG00000010178	7.30528	7.37404	7.62355	7.17052	7.39445	6.89039	7.19724	7.46574
ENSGALG00000007937	8.29099	8.28422	7.60823	7.57807	7.58774	7.42023	8.45085	7.26433
ENSGALG00000015522	3.85659	5.26907	3.90515	3.84369	4.03589	4.20167	3.72991	4.12075
ENSGALG00000017047	9.41933	8.94854	9.40397	9.64084	9.01311	8.65884	8.86656	9.27144
ENSGALG00000011504	4.97336	6.92861	5.50862	5.19336	5.38521	5.85629	5.77426	6.48162
ENSGALG00000016454	4.92031	5.55662	4.8681	4.59872	5.28256	5.3611	5.00698	5.29508
ENSGALG00000015210	4.38494	3.83451	4.03091	3.99281	3.67049	3.63008	3.95622	3.83619
ENSGALG00000002861	7.39277	7.12251	7.26761	7.06497	6.92365	6.81837	6.94204	6.84925
ENSGALG00000013129	3.97764	5.16964	4.12325	3.42139	3.99172	3.87312	4.21074	3.9567
ENSGALG00000009802	10.0988	9.85852	10.1054	9.81052	9.58969	10.0149	9.99822	10.2044
ENSGALG00000002005	5.11647	7.44707	4.98565	4.9403	4.99773	5.74038	6.57222	5.53712
ENSGALG00000003441	3.56723	3.60455	3.91016	3.3172	3.65147	3.99042	4.14061	3.74474
ENSGALG00000016763	5.05528	4.89413	4.09094	4.54417	5.27574	4.91911	5.26393	4.95322
ENSGALG00000015483	8.12091	8.23691	7.53143	7.36532	6.9293	7.99853	8.58825	8.26958
ENSGALG00000005481	9.49271	9.885	10.3605	9.81788	9.41586	10.1357	10.7146	10.642
ENSGALG00000007798	4.39011	4.82376	4.35223	4.06316	4.01047	4.4369	4.42852	4.74446
ENSGALG00000005884	7.17605	7.47657	7.4544	6.89516	6.45526	8.11596	7.49977	6.93829
ENSGALG00000003288	7.04469	6.88736	6.82555	6.58922	8.0183	6.82528	6.8914	6.40266
ENSGALG00000005701	7.39374	7.62766	6.31164	7.077	7.31786	6.92639	7.21687	6.6319
ENSGALG00000000835	7.47446	7.06749	8.38139	6.72081	7.04308	6.53571	6.6931	6.56969
ENSGALG00000006061	6.76433	7.82531	8.00173	6.98061	7.2189	7.32381	8.03196	7.94368
ENSGALG00000003374	3.87084	8.18881	7.78172	7.46037	7.07792	7.30088	3.95006	5.43016
ENSGALG00000014217	5.54712	6.37416	5.6947	5.98596	5.40289	5.51079	5.89339	5.93735
ENSGALG00000009595	6.31368	5.75152	6.15781	6.09848	6.12067	6.77015	6.47419	6.37971
ENSGALG00000011968	5.22141	5.4634	5.3152	4.80832	5.48411	5.71681	5.90704	5.19577
ENSGALG00000011193	7.99941	8.112	8.27374	8.28538	8.40649	8.21547	8.04106	7.83987
ENSGALG00000007659	8.44184	8.4681	8.56489	8.47264	9.60282	8.61122	8.53489	8.44831
ENSGALG00000000878	10.5746	9.85273	11.0854	10.9188	10.5873	10.8763	10.2927	10.4942
ENSGALG00000016073	8.68281	8.41215	7.75741	7.92468	7.84672	8.2511	8.93508	8.11401
ENSGALG00000011031	7.12812	6.82157	6.98761	7.09504	6.81281	7.3339	6.93235	6.61737
ENSGALG00000019759	7.4881	7.09956	7.91513	8.18399	7.40302	7.70468	7.79379	7.79655
ENSGALG00000002525	8.39419	7.98466	6.66812	6.18297	6.89051	7.49526	7.95426	6.78601
ENSGALG00000008378	5.21861	5.25732	5.61601	5.09963	5.38192	5.81433	4.98687	5.32057
ENSGALG00000014486	7.74202	8.13269	8.64894	8.33684	8.96159	8.38722	7.84093	7.58457
ENSGALG00000010991	6.98774	7.88143	7.15375	6.65419	7.5477	7.29362	7.45414	7.20831
ENSGALG00000020331	6.56451	8.31188	7.16901	8.41208	7.67141	6.76156	8.66852	9.18441
ENSGALG00000012813	4.88682	6.21908	5.58135	5.33327	5.58867	5.19752	5.28771	5.5662
ENSGALG00000004485	6.02427	6.35479	6.58222	6.13693	6.71469	6.0919	6.5062	6.30113
ENSGALG00000014729	5.61371	5.6953	5.12256	4.72618	5.36943	5.49669	5.69293	5.69718
ENSGALG00000006974	7.95966	8.15164	7.67186	7.34783	7.59366	7.87937	8.36416	7.74858
ENSGALG00000006657	8.33384	8.62542	7.86355	7.44947	7.60833	8.93849	9.29225	8.1413
ENSGALG00000005195	8.48592	7.63475	7.05163	7.8119	7.35082	7.28869	6.97381	6.92528
ENSGALG00000003130	7.39945	7.22815	7.4365	7.59762	7.84402	7.48465	7.14949	7.56899
ENSGALG00000016093	10.1657	10.5378	9.35128	9.86402	9.26182	10.3791	11.6471	10.5333
ENSGALG00000012222	10.4676	8.87524	8.06657	8.81096	8.44594	8.52595	9.33117	8.66868
ENSGALG00000016438	5.7352	6.94698	7.01852	6.24328	6.52822	6.24603	6.68044	7.48078
ENSGALG00000022565	11.1703	10.9612	11.5365	11.9257	12.4854	10.3785	11.0795	11.4235
ENSGALG00000000377	7.95622	9.18702	8.32423	8.0752	7.76224	8.31373	8.77951	9.08852
ENSGALG00000011574	6.52249	6.76261	6.28683	6.51813	5.96488	6.47179	6.40362	6.46583
ENSGALG00000004049	9.25197	7.32517	6.85318	6.41601	6.86415	7.76901	6.90963	6.50836
ENSGALG00000008163	6.45629	7.25638	6.93216	7.99126	7.02097	6.75393	7.04497	6.82938
ENSGALG00000020260	8.78199	8.69337	10.9058	11.5915	11.6577	8.41272	7.61918	7.55115
ENSGALG00000004769	7.28088	7.51276	6.69373	6.65824	6.95983	6.61818	8.27615	6.67312
ENSGALG00000015644	4.45988	4.33587	4.74051	4.50962	4.73035	4.54543	4.43338	4.66778
ENSGALG00000004108	8.89998	8.87308	8.76355	8.38538	8.26481	8.97295	9.25771	8.86572
ENSGALG00000015416	8.06511	8.0752	11.3711	9.54258	10.0344	8.81166	7.98066	7.78831
ENSGALG00000005750	5.4332	5.90964	5.31804	4.83985	5.08002	5.4894	5.50306	5.34383
ENSGALG00000004650	6.78618	6.45446	5.87537	6.73845	6.01376	6.61795	6.71608	6.12699
ENSGALG00000001107	4.57576	4.74186	4.46088	3.99864	4.533	4.59601	4.80631	4.85692
ENSGALG00000009634	6.65633	6.62797	7.02192	7.46699	7.31908	6.23586	6.96769	6.67372
ENSGALG00000011718	7.0144	8.42366	7.14815	7.001	7.72796	7.6092	8.60885	8.27662
ENSGALG00000014737	8.89224	7.79495	7.66662	6.42689	6.54331	7.35183	7.60549	7.5661
ENSGALG00000015395	5.06556	6.01622	6.15266	5.36385	5.64996	5.44852	5.14748	6.09269
ENSGALG00000004275	7.60714	7.67155	8.4288	8.53332	7.96063	8.02013	7.95384	8.19581
ENSGALG00000021616	11.2962	10.7806	8.44	8.31476	8.29791	10.2849	10.0543	9.7507
ENSGALG00000001749	6.76964	6.70509	5.76017	8.00229	9.03509	6.22523	7.16766	6.705
ENSGALG00000006457	8.91036	9.62547	8.42862	8.5727	8.0925	8.77117	9.1497	10.1122
ENSGALG00000008208	8.96692	9.17744	10.1747	9.93537	8.87287	9.3501	8.89918	8.96063
ENSGALG00000001586	5.92952	7.32094	6.29962	6.95363	6.29662	5.96605	6.80461	5.42542
ENSGALG00000015252	5.94022	5.82691	5.15639	6.11947	5.60744	6.84917	6.26283	5.68614
ENSGALG00000013943	5.55431	6.28225	5.30522	5.54383	5.63031	5.95054	6.58352	6.23779
ENSGALG00000005045	6.7698	6.41379	6.56236	6.33367	6.46869	6.40634	6.54638	6.57813
ENSGALG00000012703	5.28825	4.99534	4.66532	4.5005	5.15147	4.86629	4.99071	4.45803
ENSGALG00000012756	5.15744	5.18902	5.67652	5.17238	5.46915	5.40076	5.6783	5.56239
ENSGALG00000009532	7.43337	8.14487	7.16015	6.74705	7.1688	8.61965	8.96207	7.6812
ENSGALG00000012036	8.27736	7.57925	6.90596	5.56994	6.10995	6.89928	7.73215	7.10935
ENSGALG00000002279	6.79154	7.48056	7.45511	6.66472	6.13065	6.63693	6.92658	8.24629
ENSGALG00000016363	8.14962	8.48884	8.29629	7.89811	8.31414	7.37258	7.8412	7.39453
ENSGALG00000006419	7.18209	8.5342	9.37853	7.92522	9.82796	7.6751	7.6854	6.57304
ENSGALG00000015815	7.5519	7.45124	6.94871	6.32436	6.74311	7.31804	7.78663	6.89448
ENSGALG00000005425	5.3882	6.14797	6.17429	6.07175	5.64705	5.71163	6.07834	5.80766
ENSGALG00000021238	5.3699	6.68311	6.273	6.89165	6.39689	6.10502	5.62431	6.11291
ENSGALG00000003799	5.19728	6.5088	6.02149	5.00888	7.11223	5.76049	5.95344	5.20373
ENSGALG00000020410	8.08494	7.79875	9.10212	10.0853	9.71921	7.75414	7.91089	8.07877
ENSGALG00000004245	7.42078	8.49484	9.24893	8.96347	9.61621	7.28546	7.67175	10.1378
ENSGALG00000012656	4.96613	5.41293	5.07445	4.77692	5.59424	5.62908	5.15368	4.97738
ENSGALG00000020827	6.12172	7.92651	6.57793	6.1104	6.61365	7.05339	6.10452	6.36516
ENSGALG00000016993	7.93826	7.88086	8.09692	8.25558	7.04349	7.61246	7.19243	7.29644
ENSGALG00000009001	7.312	7.68239	7.58016	7.17815	7.591	7.84999	7.47662	7.80253
ENSGALG00000012615	5.84222	5.62986	5.91911	6.32566	5.73456	6.1052	5.66157	5.79225
ENSGALG00000006298	8.38425	7.34143	7.3741	6.78667	6.89514	7.02921	7.06683	6.98957
ENSGALG00000006033	8.5102	8.32803	9.61573	8.78836	10.2162	8.68102	7.71392	7.93397
ENSGALG00000021541	6.55609	7.48243	7.8778	8.50661	7.19243	6.80331	7.08686	6.77563
ENSGALG00000003806	11.7293	12.4777	12.4155	12.5112	12.016	12.5832	12.3772	12.3904
ENSGALG00000008386	7.77775	7.33264	6.88324	6.56804	6.89635	7.35121	6.57494	7.49715
ENSGALG00000006149	7.96394	7.50583	7.29654	8.19872	6.94942	7.42219	6.92326	7.26054
ENSGALG00000000708	9.15364	10.0485	8.83326	8.79562	8.44095	9.11941	9.62731	10.2455
ENSGALG00000012532	11.8651	11.5496	11.9489	12.389	12.2806	11.2436	11.7165	11.6277
ENSGALG00000016551	6.89301	7.26922	6.25358	5.24183	6.49998	7.04774	7.44503	6.52916
ENSGALG00000007021	6.01582	5.95291	6.59472	6.58852	6.39002	6.15843	5.40884	6.06826
ENSGALG00000011483	8.94033	8.24612	9.27679	9.13823	9.27669	9.06	8.63119	9.09563
ENSGALG00000013031	6.45235	6.0237	6.31383	6.53883	6.60542	6.41428	6.21923	6.45364
ENSGALG00000005397	7.38527	7.4466	7.11838	6.58639	6.22334	6.90287	7.33111	7.16131
ENSGALG00000008584	5.7257	8.57922	7.50087	5.78655	6.05195	7.43541	7.91607	9.60749
ENSGALG00000004971	6.22332	5.58811	5.72866	5.61977	5.06616	5.58307	5.14284	5.75906
ENSGALG00000015899	5.96774	6.8075	5.89839	6.19527	6.08366	7.32768	6.32478	6.0448
ENSGALG00000013886	4.27025	4.68427	4.58946	4.31071	4.50083	4.85487	4.64931	4.52346
ENSGALG00000008170	4.59745	5.4636	4.48437	7.5989	5.20922	4.5044	4.95275	4.62954
ENSGALG00000004254	8.01239	7.42678	6.83689	7.48786	6.46224	6.66912	7.28839	8.1432
ENSGALG00000008218	4.93909	5.1607	5.39361	5.23227	5.70843	4.83752	5.69383	5.77197
ENSGALG00000017185	5.61375	8.40557	6.72075	6.88921	8.80079	6.66542	8.15881	7.91228
ENSGALG00000002221	7.69099	7.41239	8.62709	8.87688	8.24887	8.03441	7.77872	8.26381
ENSGALG00000023857	6.6141	8.3257	6.73346	6.70678	6.29846	6.21048	6.54536	6.82577
ENSGALG00000010154	4.34632	3.83173	3.62213	3.54238	3.79135	4.89617	3.48101	3.69745
ENSGALG00000015259	7.51493	8.00144	8.6977	8.97278	8.08515	8.22631	8.27047	8.80833
ENSGALG00000015800	5.95864	6.78675	5.37778	5.6066	6.21041	5.59066	6.6433	5.90207
ENSGALG00000010105	5.33393	5.90975	5.44044	4.58352	5.5118	5.09423	5.64243	5.21732
ENSGALG00000005868	5.61607	5.72626	6.35643	6.17415	6.20191	6.31366	5.54814	6.52376
ENSGALG00000002272	8.3001	8.89131	8.72827	8.58828	8.92333	8.40562	8.70841	8.88892
ENSGALG00000010372	6.47538	6.99128	6.93735	6.84119	7.04402	6.94923	6.49851	6.88896
ENSGALG00000005753	10.1492	10.4219	10.0221	10.075	10.0619	9.77243	10.7415	9.77186
ENSGALG00000012705	6.36642	6.91694	8.09391	7.0458	6.13233	5.50405	6.11493	5.19423
ENSGALG00000014632	8.65943	8.41704	8.59526	8.57255	8.72262	8.9304	8.81212	8.86924
ENSGALG00000021316	5.30679	6.03189	5.68023	5.00172	5.33953	5.77375	6.1262	5.76332
ENSGALG00000008045	7.74516	7.2002	6.95867	6.85936	6.9578	6.81257	7.08821	6.60087
ENSGALG00000009871	9.08068	8.66475	8.51234	8.21597	8.37752	8.67077	8.83252	9.04215
ENSGALG00000011128	7.56645	7.153	7.13685	6.92905	7.08439	7.23317	6.89233	7.21407
ENSGALG00000020528	8.43299	9.17272	9.16813	9.19861	8.64069	8.4567	9.03708	8.90195
ENSGALG00000004578	4.8485	6.48202	4.84503	4.32431	5.74712	5.39221	6.26964	5.36016
ENSGALG00000009246	7.49807	7.86612	6.93824	6.50678	6.72305	7.83851	7.94302	7.50618
ENSGALG00000012375	9.77264	7.64343	6.23007	5.26571	5.91031	7.2852	7.99281	8.17583
ENSGALG00000006113	6.47698	6.8805	6.00129	5.5407	6.17977	6.292	6.33301	6.06235
ENSGALG00000001799	9.49098	9.4023	9.40639	9.44011	9.24778	8.81775	9.35353	9.24039
ENSGALG00000002925	9.94957	9.36996	10.5995	11.0552	10.2595	9.74235	9.85392	9.97014
ENSGALG00000009474	4.5166	5.89175	4.88009	4.34097	4.9853	4.95813	4.85052	4.80422
ENSGALG00000001688	9.70125	6.8953	5.8632	5.11041	5.95103	6.67584	6.18265	5.76455
ENSGALG00000016721	4.96276	5.65837	5.21267	4.69257	5.44621	5.44626	5.39439	4.89015
ENSGALG00000012929	6.19552	6.47046	6.44134	6.3582	6.11427	6.19128	6.23193	6.28713
ENSGALG00000009901	7.09142	7.41408	7.41751	6.79995	7.30009	7.6604	6.93828	7.20958
ENSGALG00000010434	6.27078	6.65964	6.72557	6.65762	7.36718	6.60276	6.95985	6.80917
ENSGALG00000016946	9.47467	9.49145	8.71881	8.593	9.30987	8.95262	9.43739	9.22554
ENSGALG00000003824	3.24697	3.64279	2.62298	2.70644	2.75958	3.54807	3.46296	3.19554
ENSGALG00000012916	6.14209	6.06743	5.62707	5.31535	5.69071	5.69101	5.98415	5.62994
ENSGALG00000002377	9.47056	9.35686	8.71318	10.3119	10.0253	7.68999	8.84988	8.41651
ENSGALG00000012879	7.52281	8.37335	7.90467	7.17152	6.94661	7.51521	7.66369	7.03213
ENSGALG00000009967	5.18973	5.69773	5.51058	5.28574	5.49556	5.63459	5.0775	5.3103
ENSGALG00000002050	11.4019	11.4356	11.9615	12.0268	11.3141	11.9437	11.8529	11.8732
ENSGALG00000004981	6.56221	6.75587	5.47403	5.67437	5.56363	6.02244	6.09843	5.40647
ENSGALG00000002001	5.58295	5.86873	6.38881	5.68841	5.57838	5.57009	5.22059	5.11006
ENSGALG00000007547	4.50661	4.6826	4.60116	4.91059	4.23566	4.62089	5.22226	5.02218
ENSGALG00000006469	5.35769	9.20939	5.66978	6.76223	5.75242	7.75876	5.53498	6.37496
ENSGALG00000002908	5.86855	6.39569	6.09411	5.63685	5.26944	5.95687	6.10684	6.6346
ENSGALG00000006876	10.6201	11.3397	11.742	11.6775	11.1065	11.0278	12.2954	10.5933
ENSGALG00000019186	7.46154	7.21854	7.45019	7.49256	7.78002	7.14719	7.09744	7.52714
ENSGALG00000001500	7.49344	6.94817	5.95523	5.72426	6.69408	6.85246	7.19825	6.13359
ENSGALG00000015901	6.24823	6.31864	5.36048	5.28671	5.15177	5.87831	6.1056	5.78265
ENSGALG00000004819	8.22085	8.03832	8.12921	7.87462	7.55405	7.54809	8.16097	8.32959
ENSGALG00000014901	6.38484	6.97391	6.7883	6.34985	6.59245	6.67894	6.98253	6.76111
ENSGALG00000006356	7.54518	8.20314	8.00309	8.77599	8.86501	7.90538	8.44958	8.32187
ENSGALG00000005027	10.1802	8.88169	8.16293	8.26242	7.79929	8.59346	8.77403	8.8903
ENSGALG00000010761	8.953	8.78915	8.77328	9.1186	8.55409	8.14096	8.80327	8.43861
ENSGALG00000005158	8.7487	8.55715	8.21376	8.03074	7.30648	8.38916	8.09528	8.11032
ENSGALG00000015818	7.71929	8.01639	7.21816	7.34206	7.14915	7.34117	7.6374	6.58159
ENSGALG00000001164	8.11503	8.41265	8.37297	9.03606	8.17219	7.95728	10.0418	8.57063
ENSGALG00000005098	8.32717	9.3427	8.42305	8.62352	8.12204	8.54428	9.22697	9.42056
ENSGALG00000008954	5.71768	4.51313	4.56179	4.17095	4.89455	5.0069	4.1063	4.47057
ENSGALG00000012810	7.20834	8.42077	6.90078	11.4193	6.46482	6.87588	6.3551	7.32511
ENSGALG00000012194	4.09947	3.22205	3.18229	3.20468	4.24118	3.82613	2.72331	3.89794
ENSGALG00000019524	8.15059	7.83603	7.40082	8.56394	7.60069	7.7746	8.09629	7.72853
ENSGALG00000006817	5.51739	5.21169	5.79737	5.66985	5.50347	5.27724	5.65595	5.53311
ENSGALG00000001630	7.4525	8.02442	7.36675	8.45061	7.75747	7.54423	7.80521	7.90758
ENSGALG00000016738	5.98592	5.92956	6.15743	6.48383	11.4257	7.13234	5.7018	6.58103
ENSGALG00000016624	7.22665	7.40974	6.54095	6.06392	6.63837	6.58533	7.27145	6.69022
ENSGALG00000011210	5.92812	7.57646	6.43942	6.15711	6.17261	6.97088	7.64055	7.34891
ENSGALG00000007519	8.35114	7.2644	7.80807	7.61072	7.67671	6.76019	6.01938	5.54594
ENSGALG00000011659	9.36175	8.20448	7.75397	9.13412	10.9044	7.00086	7.49058	6.04527
ENSGALG00000020973	10.8341	11.7671	10.9509	11.6931	10.6416	11.1485	11.4947	11.8872
ENSGALG00000005994	8.25419	8.81527	7.726	8.63505	9.0616	7.95483	9.52159	7.65821
ENSGALG00000016512	8.36596	7.71572	8.03093	8.03766	7.7886	7.69832	7.59951	7.78625
ENSGALG00000012895	6.8446	7.59558	7.84793	7.4747	7.20475	7.19642	7.55561	7.32569
ENSGALG00000004085	5.1046	7.01336	7.03365	6.39062	6.20136	6.2226	6.77741	6.63774
ENSGALG00000007930	8.55337	8.12809	7.46792	7.64729	7.40344	7.84447	8.13073	7.91289
ENSGALG00000019358	8.53992	9.20358	8.96741	8.59817	8.95873	9.06825	9.55548	8.79362
ENSGALG00000017233	0.439546	0.90483	0.210464	0.859805	1.26159	0.825532	0.863575	0.374979
ENSGALG00000008013	4.30697	4.18269	4.41758	4.32552	4.82816	3.76105	4.07091	4.42986
ENSGALG00000003672	8.79639	8.35375	8.53493	8.45526	8.05388	8.48575	8.72891	8.37581
ENSGALG00000008989	4.45711	5.54453	4.19361	4.83228	4.76789	4.79449	4.90717	4.17303
ENSGALG00000001717	5.70306	6.35209	6.00173	6.01593	7.0115	5.92734	6.02144	5.98482
ENSGALG00000008380	8.02316	8.32625	8.1345	8.02094	8.48551	8.03037	8.62442	8.90921
ENSGALG00000020729	7.90518	8.31107	7.83035	7.41336	7.59164	7.80102	8.0975	7.99924
ENSGALG00000016447	7.74276	9.76425	8.80044	9.08881	9.91779	8.95454	9.59409	8.63761
ENSGALG00000003290	4.3031	4.3687	4.35065	4.40658	4.35398	4.51462	4.45317	4.57383
ENSGALG00000016949	8.62774	7.78769	8.73871	9.12631	8.60179	8.54158	8.54031	8.16627
ENSGALG00000004587	7.36783	8.03341	7.16354	7.72726	7.55451	7.82105	8.36903	7.81012
ENSGALG00000006225	9.77129	9.41264	9.90681	9.99424	10.1745	9.41065	9.95558	10.7113
ENSGALG00000007649	6.31444	5.95274	6.58022	6.36231	6.6093	6.22311	6.49139	6.8191
ENSGALG00000009093	7.83271	8.3579	8.13193	8.68516	8.71914	7.98019	8.37566	8.06027
ENSGALG00000023443	7.05285	7.87775	8.17207	6.73925	6.40873	6.78671	7.37371	7.09531
ENSGALG00000011292	9.4646	9.0953	8.45689	8.35637	8.09943	8.48773	8.90746	8.48105
ENSGALG00000011479	5.59702	6.45727	5.39924	5.20784	5.66488	6.03605	5.79026	5.41963
ENSGALG00000002419	5.09584	5.84425	5.82152	6.24427	5.83946	5.75431	6.08699	6.63571
ENSGALG00000004040	7.72677	8.40091	8.45706	8.51458	7.37683	8.58083	6.60307	8.97291
ENSGALG00000003031	5.86718	5.77981	5.42663	5.39766	5.26308	5.30776	5.7427	5.34539
ENSGALG00000012827	7.16992	8.2354	8.95213	6.82485	7.26598	8.25831	8.46073	8.20672
ENSGALG00000005716	4.57808	4.69711	4.38656	4.1944	4.69761	4.66803	4.91632	4.37464
ENSGALG00000004548	7.0713	7.60034	6.71234	7.16783	6.74885	7.04433	7.96199	7.89486
ENSGALG00000013083	2.81351	3.29091	2.72017	2.60098	3.93352	2.6694	3.64434	3.01766
ENSGALG00000005451	4.54876	6.76678	5.08359	4.6823	4.73822	5.40484	6.17082	6.36052
ENSGALG00000009900	7.31341	6.91259	7.53235	7.43826	7.0765	7.49145	7.7837	7.67986
ENSGALG00000002941	6.4618	6.10702	6.93013	6.44034	6.74215	6.4568	6.80115	7.02268
ENSGALG00000009653	6.58239	6.58158	6.85128	6.69335	6.70592	6.69618	6.69955	6.98281
ENSGALG00000005155	8.71986	8.61384	9.18583	10.5226	8.80926	8.97317	8.82565	9.60241
ENSGALG00000007119	5.0929	5.17209	4.93784	4.982	3.81659	4.1314	4.70827	4.66132
ENSGALG00000010363	7.16312	7.29962	6.49789	6.51592	6.01305	6.52057	7.16111	6.87291
ENSGALG00000013377	5.06679	5.73329	5.96288	5.31688	5.61136	5.31993	5.37613	5.48322
ENSGALG00000005715	4.42445	4.37034	4.49464	4.07584	4.7759	4.84165	4.89822	4.14357
ENSGALG00000007697	5.78467	5.24941	4.92008	5.14996	5.04425	5.34813	5.77394	5.55928
ENSGALG00000019570	4.40418	3.7126	4.44612	3.74396	4.58899	4.15735	4.34944	4.23522
ENSGALG00000011260	7.46232	7.20173	6.22911	5.99359	7.02758	6.83235	7.63906	7.00969
ENSGALG00000016893	5.36247	5.55192	5.55232	5.44182	5.57599	5.35716	5.41423	5.30394
ENSGALG00000003065	7.10576	5.83558	6.70031	7.66004	7.07598	6.4399	6.34134	7.26228
ENSGALG00000010138	6.51114	7.23676	6.28504	6.78595	6.26627	6.48848	6.05596	6.41986
ENSGALG00000015415	5.84683	5.82058	5.70063	5.27358	5.76112	5.5053	5.8108	5.51728
ENSGALG00000000223	7.95387	8.03342	8.9535	8.57883	9.39863	8.65818	8.25727	7.14002
ENSGALG00000016397	5.85476	6.08747	5.40472	5.56426	4.93765	6.40657	5.88115	6.75861
ENSGALG00000007970	9.42618	9.57702	9.35465	9.14759	8.8898	9.84389	10.0342	9.82277
ENSGALG00000004742	8.44338	7.83666	8.82217	9.13649	8.61769	8.46324	8.47971	8.36223
ENSGALG00000024466	6.66411	7.34191	7.6676	7.6928	7.06375	8.6646	7.71655	9.94174
ENSGALG00000003003	4.89691	8.27422	7.73194	5.1511	5.38366	7.96687	5.68803	5.78587
ENSGALG00000000956	10.8749	11.8947	11.6247	12.7849	11.3523	11.6858	11.4323	11.6334
ENSGALG00000000951	6.25185	7.58148	7.68297	6.64067	6.51286	7.95106	6.73789	7.27585
ENSGALG00000024470	6.3492	6.64878	6.91626	7.26571	6.73847	6.66263	6.64575	6.98071
ENSGALG00000002329	7.14381	9.25762	10.0066	9.22709	8.65975	9.45739	9.81172	9.86035
ENSGALG00000001395	4.35226	6.23475	4.85994	4.46487	4.48526	5.11379	4.21139	4.59208
ENSGALG00000006265	8.47109	10.1968	9.07498	9.18511	8.28558	8.61085	9.58385	10.1513
ENSGALG00000006346	9.6017	8.20114	6.00099	5.43868	4.86557	6.00126	5.07172	6.20728
ENSGALG00000011668	5.1878	6.51234	6.32199	5.81462	5.66409	5.82411	6.78584	6.72901
ENSGALG00000016570	5.78205	5.49256	5.61982	11.3087	5.69928	5.26339	5.21982	5.50118
ENSGALG00000016406	3.53972	4.15163	4.66964	4.11791	4.56961	4.1229	4.25648	4.05597
ENSGALG00000004583	7.3902	7.52839	7.92777	8.23544	7.92592	7.5892	7.60111	7.35236
ENSGALG00000003308	8.76503	9.56201	9.68653	8.49912	8.93958	9.1573	9.33491	9.12463
ENSGALG00000015876	8.48155	5.96019	6.34487	6.63192	6.56538	6.73826	6.65594	6.43004
ENSGALG00000010314	4.86775	4.66569	4.73953	4.66088	4.45327	5.25042	4.59568	4.44225
ENSGALG00000001412	8.25943	7.02704	7.18257	7.47788	7.33698	7.26509	8.29708	7.86535
ENSGALG00000012158	5.39616	5.03815	5.99281	5.5784	6.30467	5.17787	5.99355	5.57642
ENSGALG00000009944	8.0495	7.76318	6.87708	7.10084	6.60765	7.65072	8.11301	8.31435
ENSGALG00000020391	2.79402	2.69691	2.74615	2.7645	7.73631	2.93092	2.09742	3.14439
ENSGALG00000014804	6.96055	5.50459	5.28109	5.68795	5.29553	6.68687	5.8329	5.38228
ENSGALG00000020688	6.63056	5.25682	8.67908	7.07098	7.94639	4.93591	4.74299	4.23478
ENSGALG00000012388	8.73104	5.9875	5.63676	5.09555	6.03813	5.96237	5.94575	5.71387
ENSGALG00000004547	8.8026	8.05684	7.6711	7.44235	8.18844	8.23489	8.77536	7.55124
ENSGALG00000002841	7.06661	6.662	6.87499	7.37521	7.12289	7.1191	6.7699	6.74582
ENSGALG00000015980	4.78275	4.41035	4.60816	4.46524	4.21003	4.30925	4.11108	4.46246
ENSGALG00000001474	7.558	8.23995	6.99517	7.57514	7.23641	7.53667	7.68749	7.02429
ENSGALG00000000141	12.8513	15.3562	15.6382	14.1886	13.9626	15.6978	15.5722	15.4108
ENSGALG00000016445	5.83877	6.67353	6.47628	5.70751	5.66293	6.36694	6.97889	6.50637
ENSGALG00000006130	12.1004	5.68191	5.58215	5.72905	5.03209	5.49893	4.87553	5.15971
ENSGALG00000015663	6.50242	6.10112	7.61309	8.1169	7.91471	5.57027	5.74868	5.86858
ENSGALG00000005490	11.5754	12.9247	11.9779	12.2295	12.125	12.1886	13.1586	12.8903
ENSGALG00000017100	11.757	12.7414	11.9926	12.0709	11.7268	12.2356	12.9479	12.8583
ENSGALG00000005820	5.78503	7.31737	6.8837	6.86962	7.44978	7.07479	8.87065	8.03118
ENSGALG00000011373	7.09701	6.69955	5.96905	5.55441	8.32013	6.39828	6.30129	5.62263
ENSGALG00000008507	5.97231	6.93172	6.0774	5.62324	6.18458	6.25331	6.48081	6.30186
ENSGALG00000002141	4.02449	4.27333	3.71771	4.06711	4.03138	4.02311	3.82245	3.66351
ENSGALG00000014213	5.6653	5.38646	5.2887	5.56031	4.54771	4.38348	5.76056	5.36426
ENSGALG00000006125	6.72363	6.83317	7.44445	7.67183	7.57172	6.81607	6.79433	7.4814
ENSGALG00000013297	6.85365	6.43716	8.46592	10.4271	10.3265	6.59912	6.62572	6.99733
ENSGALG00000001018	8.80888	8.79562	9.41871	9.95165	9.53977	8.71243	8.93015	8.85532
ENSGALG00000007731	8.81825	8.19569	8.40192	8.41514	7.52063	8.5158	7.8704	8.23111
ENSGALG00000012211	6.06339	8.04837	7.26975	7.00437	6.50231	7.85298	7.65306	7.58557
ENSGALG00000002715	5.20233	5.20949	5.23586	5.42923	5.19743	4.95463	5.18975	5.81532
ENSGALG00000010094	12.255	11.4666	12.3677	12.5104	11.9251	12.0061	11.6019	11.813
ENSGALG00000011221	8.08448	6.88135	8.41427	6.84106	6.41586	6.1892	6.60418	6.29432
ENSGALG00000000234	5.88052	5.59554	6.12137	6.21965	5.8928	6.01486	5.62832	6.22489
ENSGALG00000017171	5.1724	5.44455	5.28157	4.72485	4.97462	5.50564	6.25839	5.31847
ENSGALG00000019794	6.62026	6.36034	6.04105	6.19955	6.42635	6.01523	6.11162	6.27823
ENSGALG00000002204	10.7866	12.338	11.2775	13.3751	11.061	11.1513	11.2683	11.363
ENSGALG00000008407	4.95005	6.65072	5.34693	5.56584	5.28891	5.79861	5.56143	5.44501
ENSGALG00000023437	8.28807	9.8087	11.7647	12.5912	12.2902	8.33521	7.74369	8.2014
ENSGALG00000009694	6.16182	6.73884	6.2884	6.2341	6.13101	6.29496	5.94523	7.08742
ENSGALG00000003669	4.72744	5.24696	5.31662	5.05225	4.78124	5.18213	4.98009	5.17728
ENSGALG00000019114	6.86345	9.24772	12.6806	13.0007	5.78788	7.09985	5.08715	7.16699
ENSGALG00000009454	5.36828	5.09747	4.69773	4.60743	4.60998	4.78481	5.36523	4.3616
ENSGALG00000000417	5.43989	5.49602	5.33962	9.53133	5.66999	5.64378	5.05598	4.61575
ENSGALG00000006226	5.20757	5.00262	4.79739	6.12934	5.38247	4.91903	5.12629	4.94114
ENSGALG00000011541	9.40658	8.59529	7.4287	7.54793	7.33122	8.35435	8.86449	7.71573
ENSGALG00000008704	6.07739	6.72118	6.90994	7.74322	6.85388	7.11452	6.82053	6.72613
ENSGALG00000008265	7.81335	8.2052	8.72728	8.99165	8.40525	8.15698	8.62793	9.02426
ENSGALG00000016329	4.67553	5.60876	4.17909	4.19155	5.30035	3.94934	4.22554	4.37812
ENSGALG00000007481	7.04421	6.78367	6.62596	7.04788	6.92489	6.54146	6.12052	5.50373
ENSGALG00000008117	4.03075	4.72181	4.27937	4.21562	3.96623	4.19688	4.39692	4.1052
ENSGALG00000004268	6.69892	7.33541	7.40022	6.51356	6.75549	6.74947	7.17796	6.9771
ENSGALG00000002429	5.71905	5.50561	5.20085	5.45882	5.08386	5.10365	5.15839	5.48979
ENSGALG00000003817	8.16026	7.13285	7.74371	7.343	7.11303	7.4185	7.54518	7.87378
ENSGALG00000004434	8.32561	8.81113	8.72717	8.83788	8.4161	8.6618	9.28252	9.01256
ENSGALG00000023440	6.41798	6.99806	6.44122	7.17768	6.71714	6.65931	6.9999	7.0692
ENSGALG00000019834	4.00327	4.33214	4.20463	4.68584	3.65886	4.8155	3.89739	4.04287
ENSGALG00000010715	4.10175	4.65671	4.77318	4.55643	4.72479	4.16503	4.55051	4.85826
ENSGALG00000011543	4.27345	4.97485	3.5603	3.97045	3.8723	4.06479	4.09515	3.94297
ENSGALG00000010030	4.11379	6.12845	5.28325	4.54775	4.40236	5.92144	5.94423	5.96853
ENSGALG00000012454	4.8264	6.7693	5.53073	4.4198	5.25369	5.58566	7.67447	6.43926
ENSGALG00000001961	4.0992	4.29829	4.25436	7.18201	6.7532	3.70381	3.60935	3.54961
ENSGALG00000015605	7.1544	6.09459	7.14168	7.822	7.56488	7.23609	7.70057	7.44112
ENSGALG00000014589	6.9577	7.16102	6.87657	7.28532	7.34866	6.75209	6.92547	6.89804
ENSGALG00000020754	13.0954	9.14449	9.64016	9.31279	8.85425	9.52174	9.68999	9.43225
ENSGALG00000014747	4.23974	4.1366	2.63762	3.63368	4.86271	3.73811	3.94451	4.31467
ENSGALG00000001915	4.31193	5.30238	4.01546	5.41401	5.96071	4.67492	5.81969	4.44359
ENSGALG00000016387	6.18032	6.26974	5.8909	5.53229	5.88527	5.78239	5.70692	5.54939
ENSGALG00000007971	10.0665	9.81323	9.14083	9.56785	8.82095	10.0811	10.339	9.97065
ENSGALG00000002585	11.7777	10.5347	10.077	9.96211	9.15153	11.6352	10.2566	9.70024
ENSGALG00000001542	8.39982	7.94789	8.00905	7.74022	7.81758	7.48428	7.80638	7.68589
ENSGALG00000018912	9.45402	10.8964	10.1405	10.9089	9.47916	10.822	10.9217	9.73287
ENSGALG00000004782	7.25166	6.58223	6.17892	5.94571	5.24777	5.67464	5.65499	5.52874
ENSGALG00000003678	9.93565	7.04053	9.29928	5.25307	9.03312	6.44642	6.33879	6.49058
ENSGALG00000010476	9.55987	7.17924	7.21293	8.97123	7.49394	7.91605	7.42297	7.67276
ENSGALG00000010886	5.64901	6.16321	5.91111	5.46008	5.66138	5.54608	5.87701	6.18258
ENSGALG00000012908	6.60015	3.05074	3.61192	4.48562	3.5125	3.84374	3.77442	3.37442
ENSGALG00000009379	10.5368	9.78157	10.1086	10.7976	10.3289	9.99206	9.7995	9.44001
ENSGALG00000011209	9.58354	9.05362	8.52848	6.90456	7.3124	8.8461	10.5113	9.64149
ENSGALG00000008901	3.35668	4.47855	3.62519	3.32163	2.72806	3.67836	3.56328	3.61075
ENSGALG00000002644	12.1116	13.4943	12.9698	12.9251	12.7801	13.0135	13.4772	14.0497
ENSGALG00000003522	10.3597	11.1718	10.6186	10.054	9.5404	10.317	10.7704	11.5907
ENSGALG00000008575	10.5115	10.9523	10.9136	11.1685	10.3982	10.8331	10.975	11.1364
ENSGALG00000007373	5.83642	7.02866	5.66305	5.80177	6.41157	6.58595	7.17819	6.75384
ENSGALG00000010745	8.03133	9.74558	8.42668	7.20672	7.0575	8.85597	8.91973	11.7566
ENSGALG00000023379	4.16084	5.40747	4.63342	4.07708	4.32831	6.12255	4.27825	3.60466
ENSGALG00000003163	8.16002	6.53649	6.94659	7.05082	6.59582	7.14951	6.95816	7.10744
ENSGALG00000005028	5.72372	6.26793	5.51216	6.59958	5.82921	5.51134	5.87725	6.56481
ENSGALG00000002723	6.74058	7.14935	7.4818	7.47569	7.05863	7.76752	7.04845	6.88413
ENSGALG00000011895	11.2132	10.7645	11.5903	11.8996	11.6712	10.6918	10.7583	11.0364
ENSGALG00000012129	5.37514	5.25465	4.98833	5.08311	4.4512	5.90988	5.52721	4.22437
ENSGALG00000010551	7.42734	7.57651	7.29066	7.13318	6.69669	7.50925	7.14905	6.43309
ENSGALG00000005041	10.5195	9.05284	10.0931	10.3093	9.87821	9.56766	9.25281	9.78621
ENSGALG00000007246	7.12807	7.06228	6.49521	6.87149	6.29742	6.59391	6.90217	6.87667
ENSGALG00000001109	9.86087	7.60084	8.41897	8.17421	7.87484	7.39481	7.56786	7.968
ENSGALG00000020417	8.84054	8.08336	7.47751	7.87806	7.97244	7.2015	7.62044	7.30492
ENSGALG00000003043	6.53555	6.34579	5.8054	6.70704	6.16082	6.1419	5.98283	6.10406
ENSGALG00000017207	8.49852	9.29042	8.70166	8.51012	8.13099	9.006	9.16	9.01194
ENSGALG00000014719	6.89654	7.18883	7.10463	6.81324	6.90327	6.37749	7.32629	7.15216
ENSGALG00000004065	5.96676	6.29971	6.38513	5.41945	6.78223	6.36875	5.99356	5.0514
ENSGALG00000012522	12.2779	5.81737	6.10515	6.41052	6.69261	6.17903	5.98522	6.10783
ENSGALG00000007153	13.4178	13.5236	13.6387	11.823	12.7656	13.7343	13.1559	13.5056
ENSGALG00000012213	9.41364	9.25685	9.78296	9.3992	9.07944	9.46681	9.04352	9.26918
ENSGALG00000020199	13.7428	5.178	5.82687	6.18033	5.6944	5.36195	5.61473	6.05661
ENSGALG00000001223	9.32644	9.00989	8.7305	8.97107	9.23687	8.55481	8.45534	8.63413
ENSGALG00000012974	8.3127	8.63665	7.74748	8.31822	8.12137	7.91953	8.11953	8.46374
ENSGALG00000007185	7.36483	7.96401	7.87076	7.32964	7.42367	7.25111	7.16485	7.81607
ENSGALG00000008195	7.83444	7.79608	7.38479	7.8284	7.10188	7.51993	7.61383	7.30355
ENSGALG00000006203	6.99265	5.66262	5.98397	6.09808	5.63516	6.11245	5.80751	5.94231
ENSGALG00000010818	8.17963	7.51775	6.61524	7.36743	8.11168	7.54269	6.8212	6.62069
ENSGALG00000008130	11.6012	8.8282	9.45431	9.11418	9.56651	9.4678	9.08488	8.22196
ENSGALG00000021128	7.87311	6.17449	6.39559	6.63883	6.34849	5.58596	6.8169	5.87317
ENSGALG00000022339	9.71103	9.95066	10.2288	9.0317	8.67538	10.0474	11.2442	10.2529
ENSGALG00000008731	6.04235	5.19916	4.91286	7.35942	4.39773	5.51072	4.69983	4.91996
ENSGALG00000000625	6.16497	4.38356	5.20069	4.29107	4.84003	4.52846	4.68498	4.66714
ENSGALG00000006060	7.01772	4.53983	4.46211	4.05034	5.06418	3.82549	4.00024	4.26454
ENSGALG00000004442	9.58956	8.48064	9.12947	7.50013	8.83118	8.13036	8.28704	8.23043
ENSGALG00000012610	9.25185	9.81706	8.23525	10.2125	10.2728	9.91464	9.689	10.2271
ENSGALG00000002864	5.64503	4.72301	4.38237	3.90776	4.26284	4.43241	3.78118	3.99459
ENSGALG00000005832	9.38139	7.81414	7.61997	8.50149	7.04712	7.72713	7.5806	8.09122
ENSGALG00000003365	6.16914	6.82047	6.36943	5.78607	6.34791	6.304	6.70983	6.3639
ENSGALG00000008159	8.37653	6.71448	6.70054	6.96523	6.92465	6.94254	6.52864	6.18318
ENSGALG00000008313	8.16404	5.4046	5.29637	5.46563	5.49341	5.36477	5.37672	5.35676
ENSGALG00000002161	10.9438	6.23227	6.57183	6.90156	6.27627	5.96627	6.3116	6.7892
ENSGALG00000003994	5.02759	4.49602	4.96374	5.51133	4.8031	4.82156	4.66464	5.01544
ENSGALG00000024271	9.92328	9.64936	10.0015	11.6841	11.2883	9.17885	9.00169	9.11048
ENSGALG00000000817	6.28532	6.26428	5.13677	5.16942	5.00225	5.32762	5.70232	5.50748
ENSGALG00000016595	6.62549	5.71329	5.84552	5.45894	5.00061	5.64172	5.15761	5.01192
ENSGALG00000010299	7.86947	5.02701	4.9138	5.20107	5.18097	7.43065	4.84646	5.36645
ENSGALG00000007327	11.1055	10.216	11.3937	11.6668	10.8764	10.0678	10.4982	9.71033
ENSGALG00000005459	4.51033	4.59655	4.7767	4.72816	4.67791	4.2908	4.19727	4.49295
ENSGALG00000008291	10.0936	9.79073	9.32702	8.946	8.47629	9.73309	9.321	9.60079
ENSGALG00000021683	9.78772	12.0585	10.1018	9.52171	9.5258	9.54881	9.33295	9.14933
ENSGALG00000003377	7.75371	7.86961	8.04167	8.73362	8.23186	7.84519	7.86552	8.10019
ENSGALG00000006354	4.10555	6.91508	5.78339	6.19207	4.17531	4.60332	4.09437	4.2234
ENSGALG00000013670	6.4772	6.9557	7.7668	8.93004	7.42176	7.2209	7.21175	8.06296
ENSGALG00000000735	5.35772	5.26089	10.1582	5.74889	6.02618	5.71029	5.55425	5.58992
ENSGALG00000009839	6.77018	8.20629	7.22785	6.6321	6.28535	7.78674	7.86988	8.25751
ENSGALG00000004384	6.8965	7.23727	7.51881	8.53423	7.87384	5.9874	7.26452	6.53322
ENSGALG00000007082	6.06948	6.78288	6.10255	5.00365	6.11601	7.20662	6.15313	5.92808
ENSGALG00000013535	5.89882	6.04926	8.72289	7.12377	7.72391	6.13047	6.14377	5.28764
ENSGALG00000010127	10.8364	10.1154	10.2713	11.4148	9.8832	9.92338	10.0174	9.77397
ENSGALG00000012104	5.38713	4.66589	3.89178	4.00095	4.29209	4.48618	4.30783	4.03787
ENSGALG00000003521	8.34412	8.34584	8.69887	8.01637	7.39438	8.55547	8.85282	8.77
ENSGALG00000011138	9.04778	9.74506	8.95927	8.07292	8.17983	8.96986	9.6547	9.39729
ENSGALG00000012473	8.54757	9.49501	9.7856	9.42868	9.99336	8.50696	9.05162	9.00207
ENSGALG00000010355	9.78913	10.0196	9.55268	9.68045	9.7997	9.96889	9.57371	9.1256
ENSGALG00000009534	3.74446	4.94105	4.16769	3.75114	3.73803	4.23985	4.27324	4.1887
ENSGALG00000000790	8.33164	8.18536	7.37089	7.96928	7.3665	7.83345	7.97907	8.27735
ENSGALG00000014081	10.048	9.17094	10.3069	10.6914	9.26095	9.11894	9.25201	8.96665
ENSGALG00000004221	4.77149	6.45495	8.75007	4.47782	4.84998	5.57999	4.85368	5.45644
ENSGALG00000021139	11.569	15.994	15.4695	12.638	11.5155	13.8839	15.4197	15.1786
ENSGALG00000005380	7.73859	7.60507	7.18263	7.14459	7.30055	7.26221	7.42865	7.53166
ENSGALG00000012220	5.23106	7.14312	5.83176	5.39671	5.22933	5.96396	6.36813	7.03935
ENSGALG00000002778	8.83427	9.50017	10.1148	9.9439	10.2878	9.12269	9.37296	8.81633
ENSGALG00000023070	6.91583	6.10065	7.33077	8.78855	13.4273	6.64437	6.12353	7.34477
ENSGALG00000009464	5.41615	5.46499	5.32139	5.44932	6.72324	6.72482	5.66898	5.9995
ENSGALG00000009118	6.70315	6.72147	5.99954	7.14765	14.8925	5.84955	6.05596	8.68562
ENSGALG00000000291	7.31572	7.51941	7.24033	6.77199	7.03441	6.72756	7.27378	7.00037
ENSGALG00000002388	10.1718	9.04971	9.11119	8.39523	7.73031	9.1567	9.33059	8.45659
ENSGALG00000005921	5.49599	4.93642	6.3935	6.06881	14.8146	5.16213	5.03126	6.771
ENSGALG00000004909	10.8484	9.78712	9.34	13.489	14.9578	11.9045	9.8685	9.15854
ENSGALG00000020180	6.00444	5.41484	5.53046	6.78394	15.6225	5.60066	5.53109	5.66731
ENSGALG00000001330	13.3063	12.3967	14.0986	14.1063	13.7512	12.0519	11.9022	12.1685
ENSGALG00000005786	6.63515	7.01601	7.07481	6.8672	6.99817	6.67545	6.74877	6.84944
ENSGALG00000003959	7.50319	7.25072	6.54423	6.74118	6.64745	6.71477	7.0777	6.86557
ENSGALG00000018946	3.94485	3.86526	3.46941	3.94208	4.59108	3.74222	3.85985	4.17438
ENSGALG00000001741	9.6982	7.49268	8.64524	7.4515	5.6959	6.52778	7.0336	6.42772
ENSGALG00000006505	9.43374	9.7984	9.9683	9.54222	9.1305	9.67994	10.1067	8.60854
ENSGALG00000005226	6.90178	7.89573	7.08463	7.31957	9.44992	6.58616	6.70001	7.18903
ENSGALG00000011991	3.51396	2.80026	2.92963	2.86051	6.63361	3.1766	3.43487	3.91612
ENSGALG00000013971	8.75228	7.85043	9.66769	9.80063	8.86867	11.709	9.57206	7.59267
ENSGALG00000016108	4.73922	2.75542	2.594	3.50686	4.18632	3.16058	3.67035	4.95102
ENSGALG00000003449	9.85943	10.0831	10.1324	9.86773	9.85742	9.73483	10.0144	10.1031
ENSGALG00000006489	9.18488	8.4526	9.19682	9.89222	9.03243	8.40545	8.15328	8.77111
ENSGALG00000008659	7.73679	7.02991	8.16167	8.24332	7.44663	6.96511	6.86793	6.81665
ENSGALG00000019459	8.45578	2.31924	2.95176	2.4684	2.41218	2.80219	1.95436	2.82069
ENSGALG00000015647	9.21932	8.89298	9.15675	9.53155	8.94137	8.29563	8.627	8.56658
ENSGALG00000001043	5.394	5.97587	5.81118	5.78	5.73241	6.26822	5.99115	6.47615
ENSGALG00000015271	5.3067	6.05585	5.42639	4.97443	5.48344	5.915	5.76345	5.37554
ENSGALG00000008959	4.76128	5.00304	4.99939	4.7837	5.07179	4.74487	4.90612	4.76365
ENSGALG00000016143	8.75869	8.13054	7.99891	7.7444	6.9888	8.30122	9.2868	9.77828
ENSGALG00000006827	4.84188	4.79815	6.03303	6.37325	5.86805	5.53692	5.79759	5.35243
ENSGALG00000006137	4.25665	3.48984	3.4745	4.18228	5.45144	3.70695	3.44537	3.44221
ENSGALG00000009670	9.26821	8.37101	7.64582	7.26567	6.43554	9.0695	7.81733	6.83175
ENSGALG00000010953	4.88956	5.12768	4.91793	4.68393	6.0117	4.93597	5.1199	4.80776
ENSGALG00000006094	7.02041	8.218	8.5519	8.82711	9.36342	8.29185	8.62678	7.36544
ENSGALG00000001121	5.06262	4.9743	4.83221	4.98538	4.99514	5.08837	4.89033	4.83118
ENSGALG00000008036	6.33862	6.50515	6.1209	6.04839	5.50619	6.24795	6.53305	6.02156
ENSGALG00000014445	6.41024	6.74066	6.28955	6.02377	6.33047	6.3278	7.02313	6.81279
ENSGALG00000018384	13.3432	10.3998	11.2316	12.1113	11.8232	10.6714	10.7436	10.6295
ENSGALG00000016006	5.04754	5.02046	4.35075	4.63885	4.62249	5.40537	5.46355	4.66169
ENSGALG00000011480	9.7466	8.25318	7.86739	11.2965	11.9502	8.56275	7.24302	9.4302
ENSGALG00000011189	3.64002	3.65125	3.00256	3.25059	4.09583	3.29716	3.3457	2.76457
ENSGALG00000000823	6.82091	6.83015	7.20663	7.57956	6.99316	7.35942	7.20111	7.4062
ENSGALG00000019063	4.9442	6.64603	6.8512	5.22257	5.08834	4.92011	5.53027	5.46606
ENSGALG00000013039	7.12905	8.9861	6.9253	7.53406	7.90823	8.28837	9.4499	8.49497
ENSGALG00000005346	6.52707	6.68975	6.21097	6.80696	7.06295	7.63302	6.89969	7.21224
ENSGALG00000007552	6.95	6.18576	5.3607	7.25439	5.26691	5.74647	6.94679	6.46838
ENSGALG00000005707	7.49104	8.80153	8.54051	8.67594	8.50993	8.18605	8.3647	7.95822
ENSGALG00000015043	6.59729	8.15604	7.58992	6.61915	7.23743	7.07363	7.98854	7.58699
ENSGALG00000008187	8.77809	8.50551	7.91172	7.84837	8.60138	8.19881	8.47346	7.78143
ENSGALG00000008786	3.38391	3.50994	3.61911	3.63588	3.98698	4.26413	2.93855	3.11716
ENSGALG00000002755	7.61512	7.4489	7.76066	7.66906	7.40689	7.10366	7.47356	8.39293
ENSGALG00000024416	9.28619	10.2033	10.267	10.6928	11.7623	9.80603	9.91624	10.0762
ENSGALG00000020330	8.78011	8.45151	8.17457	8.02732	7.98676	7.88535	8.23471	8.59656
ENSGALG00000003772	9.60662	9.00618	9.31771	9.9048	9.15761	8.72825	8.38719	9.06044
ENSGALG00000010766	8.30962	7.73225	7.93699	7.85254	8.31661	7.58187	7.7179	7.69561
ENSGALG00000007979	10.3105	10.8544	13.9129	14.3138	12.6964	10.1643	10.8597	10.7624
ENSGALG00000003598	5.47862	5.56481	5.3318	5.51857	5.14121	5.12572	4.51772	4.84772
ENSGALG00000011868	5.53523	5.0115	4.27389	4.45921	4.95734	5.00756	4.85895	4.89735
ENSGALG00000004783	8.12865	7.19466	7.71273	7.92883	7.55052	7.56351	7.68964	7.7042
ENSGALG00000001689	8.36641	9.43349	10.1786	9.45635	9.09117	9.67334	9.13728	8.87705
ENSGALG00000002232	4.74869	4.64882	5.09245	4.92244	5.07675	4.85253	4.78082	4.58053
ENSGALG00000002103	6.65504	5.97228	5.32234	5.09962	4.90636	6.28415	4.4811	5.42362
ENSGALG00000007736	5.50281	6.17631	5.44902	5.354	5.95146	5.48248	6.10531	6.0252
ENSGALG00000001013	9.35752	10.0793	10.0754	9.92977	9.70734	9.92289	10.0964	10.3075
ENSGALG00000000468	6.67249	7.36988	6.68285	7.02546	6.88201	6.86373	7.38464	7.56026
ENSGALG00000013647	7.15396	7.37906	6.96269	7.41054	7.11199	6.75981	7.21779	7.11271
ENSGALG00000011534	6.33653	7.2739	6.82203	6.18426	6.35845	7.40521	7.31311	6.1045
ENSGALG00000015486	6.61507	6.90011	6.77591	6.94962	7.49262	6.08149	6.55084	6.5317
ENSGALG00000015001	5.73774	6.76732	5.88849	5.1655	4.87195	7.54923	6.51782	5.57091
ENSGALG00000005749	12.8626	11.9496	13.4943	13.1801	12.811	11.7404	12.3246	12.5455
ENSGALG00000020746	8.06157	8.29765	8.19325	7.83678	7.98096	7.87955	8.32102	8.70232
ENSGALG00000009496	7.81526	8.09225	7.84454	8.15436	8.27893	8.10955	8.32732	8.46552
ENSGALG00000005173	5.90254	6.21674	5.89865	5.49833	5.84644	5.33936	5.24848	5.77783
ENSGALG00000002206	7.23266	7.80953	7.79649	7.07683	9.23843	7.16325	9.61502	6.9933
ENSGALG00000000538	7.3603	7.88009	8.11244	7.54582	7.47793	8.1777	8.52966	8.5501
ENSGALG00000002946	5.03794	4.54726	3.95313	3.74311	3.73814	4.38493	3.84428	3.85031
ENSGALG00000008614	5.13129	5.98307	5.84749	5.98024	6.1218	6.1694	5.81744	6.17752
ENSGALG00000015275	7.39486	6.48724	7.56783	10.5692	8.82099	6.11291	6.06457	6.81509
ENSGALG00000000156	3.53192	5.41387	3.66849	3.31801	3.17781	3.529	4.7859	3.5177
ENSGALG00000010503	6.31582	4.79559	5.16458	4.63089	4.98219	4.52094	4.58211	4.83621
ENSGALG00000021882	4.59918	4.47527	3.68006	3.26691	4.61471	4.13129	3.95416	3.24294
ENSGALG00000016451	3.69088	3.93449	3.45041	4.00316	3.6692	3.99193	3.7363	3.89457
ENSGALG00000003540	3.62246	3.84042	4.11955	3.26153	3.36398	3.33855	3.53142	3.74208
ENSGALG00000012482	4.12723	3.97487	4.61251	3.7798	4.15601	3.2598	3.88197	3.94064
ENSGALG00000006514	7.52386	6.6753	7.5411	8.6496	7.6714	7.87777	7.16062	7.75288
ENSGALG00000003303	9.22193	7.9662	7.19757	7.55744	6.85644	7.13347	7.92453	6.83441
ENSGALG00000010235	6.55303	7.36113	6.11818	5.24844	6.30932	6.596	7.39145	6.58739
ENSGALG00000016537	10.3366	9.85974	11.3697	11.3217	10.7021	10.6712	10.5621	11.0907
ENSGALG00000006912	6.55636	6.32927	7.92201	7.83587	7.00697	7.00469	6.82377	7.31787
ENSGALG00000008780	4.52535	5.42306	5.37063	6.21157	6.19033	5.15277	4.80439	4.07638
ENSGALG00000003775	6.03076	5.75135	5.98656	6.01866	5.77289	6.20334	6.14343	6.17332
ENSGALG00000005660	4.99545	5.52082	5.22325	5.13065	5.27336	5.35371	5.69009	5.32187
ENSGALG00000003985	5.00846	5.37953	4.26817	4.89087	4.90588	4.71243	4.93684	4.49988
ENSGALG00000007593	3.1901	2.94395	2.53116	2.68717	2.40633	3.0782	2.61418	2.51258
ENSGALG00000003028	4.35172	4.95469	5.009	6.02299	6.24752	5.23567	5.09586	4.4686
ENSGALG00000007035	8.11161	8.45505	8.06121	8.04682	8.37111	7.96559	8.4619	8.17506
ENSGALG00000002150	8.74994	9.11582	9.56138	9.804	9.19828	9.21551	9.45136	10.1761
ENSGALG00000004621	5.37968	5.85439	4.8526	4.65516	4.30158	5.4766	6.33725	4.72415
ENSGALG00000012266	4.66383	5.6484	5.12113	4.76796	4.85197	5.0156	4.89604	4.66328
ENSGALG00000016362	5.64211	6.73105	6.57134	7.33794	5.60025	6.32749	4.49224	4.27527
ENSGALG00000012543	4.64423	4.55957	4.80008	2.92852	3.23193	3.90224	4.15832	3.31608
ENSGALG00000007206	6.92208	6.83056	7.01796	7.01769	6.61727	6.86826	7.52649	6.77392
ENSGALG00000004596	4.99831	5.40747	4.51271	5.56938	5.77068	5.19637	4.76647	5.42259
ENSGALG00000015888	3.8874	4.73414	3.88477	3.58132	4.01175	4.72709	3.70595	3.22219
ENSGALG00000008206	9.1156	7.62018	6.5552	5.61022	5.77263	8.77464	8.68027	7.17013
ENSGALG00000009014	8.4677	8.99836	9.23858	10.1444	7.98677	9.3805	8.85487	10.1559
ENSGALG00000021902	10.4016	9.67821	11.4708	10.9369	10.1897	10.8265	10.3193	10.7313
ENSGALG00000017167	5.71503	5.05154	7.15396	7.79756	5.03052	5.23101	5.47386	5.54329
ENSGALG00000016824	6.33163	5.67516	5.63624	5.61274	5.22626	6.16861	5.61426	5.61203
ENSGALG00000005048	4.80369	4.35226	5.24106	5.39534	5.58643	5.0115	5.27924	5.40594
ENSGALG00000006169	5.95783	6.54116	6.50676	6.49089	6.64856	6.53175	5.90767	5.4853
ENSGALG00000002580	5.05743	5.86538	6.17753	4.95786	5.68291	5.90747	5.98923	6.11778
ENSGALG00000021843	6.86885	5.76592	6.07306	6.98729	7.34655	5.5161	5.63087	5.37266
ENSGALG00000016350	3.43027	2.85411	3.64895	3.04601	3.48771	3.77467	3.3214	3.21545
ENSGALG00000015014	7.62324	7.4784	7.85073	8.53962	8.12346	7.84853	7.64588	7.60702
ENSGALG00000007822	7.81296	7.88632	8.16959	7.9996	8.00277	7.08591	7.2643	7.29176
ENSGALG00000001374	7.39523	7.76831	7.51252	7.59924	7.9223	7.36699	7.8894	7.48721
ENSGALG00000008534	7.57165	8.1392	7.89107	7.43764	7.17338	7.35441	8.10379	8.02393
ENSGALG00000001220	7.16276	8.34881	7.16206	7.70638	8.4683	8.03795	8.87038	8.11449
ENSGALG00000005248	4.65185	4.92006	4.68242	4.26521	4.66796	5.0789	5.4449	4.81716
ENSGALG00000001809	8.78456	8.42396	8.00524	8.84848	7.92572	10.1169	8.74177	8.30585
ENSGALG00000004342	6.04445	6.87763	5.47111	5.08078	5.63947	5.55581	6.13317	6.69799
ENSGALG00000008328	3.55999	4.24442	3.81002	3.74791	3.7429	4.1082	4.41909	4.3936
ENSGALG00000003923	4.09811	3.35344	3.37687	3.43364	4.1601	3.62866	3.40333	4.38895
ENSGALG00000013698	8.8627	6.80141	6.3863	5.7834	5.78107	6.51647	6.77693	5.68368
ENSGALG00000009414	4.90008	5.58747	5.40643	4.70385	6.20966	6.33716	4.6594	6.59836
ENSGALG00000009057	6.69874	6.38958	6.2887	6.39875	5.78945	6.08091	6.47377	6.19772
ENSGALG00000010208	4.98028	4.8267	5.23025	5.80479	5.19004	5.47869	4.53885	5.23846
ENSGALG00000004191	6.76164	6.71591	6.65709	8.05666	6.23667	6.40594	7.27135	7.24711
ENSGALG00000004574	4.62314	5.25425	5.33987	5.20358	4.85934	4.97607	5.11309	4.87854
ENSGALG00000001056	7.96558	7.17785	7.37861	7.48082	7.90916	7.32039	7.50056	7.00311
ENSGALG00000008348	8.76587	8.98855	8.78008	9.03703	9.97608	8.66765	9.3188	8.33045
ENSGALG00000002273	9.03587	8.01505	8.15716	8.44138	8.0697	8.60547	8.45191	8.20901
ENSGALG00000020319	6.70259	6.14994	6.26147	6.02504	5.85626	6.02427	5.99942	6.71628
ENSGALG00000000993	6.32859	6.50223	6.4664	6.65133	6.94688	6.67934	7.07457	6.99775
ENSGALG00000013941	7.71422	6.71262	8.17435	7.78604	7.57554	7.80097	8.28958	8.13505
ENSGALG00000008836	5.78512	6.03898	6.40575	7.13658	6.31029	5.83546	6.73016	6.62071
ENSGALG00000000897	8.85953	7.1587	8.3116	8.54619	8.17788	8.04273	7.92104	7.69575
ENSGALG00000015923	7.70426	7.64262	7.99968	8.56505	8.70717	7.3551	7.75213	7.95998
ENSGALG00000023403	3.45791	3.27008	3.24939	3.32456	4.21929	3.96691	2.97099	3.52163
ENSGALG00000004689	3.22092	2.64618	2.68983	2.59057	2.84432	3.27917	2.57627	2.74464
ENSGALG00000023410	6.24314	6.9425	6.88023	6.79749	6.9833	6.65268	7.30174	7.6885
ENSGALG00000015791	7.26587	7.62889	6.63415	6.86546	6.91169	7.02227	7.45866	7.24595
ENSGALG00000015186	4.57661	5.01906	4.30632	6.24602	4.76012	4.19806	3.94608	4.26574
ENSGALG00000015709	8.46461	9.50307	9.12275	9.08658	9.01144	8.85282	9.10251	9.5782
ENSGALG00000003085	7.27688	10.5148	10.418	8.66224	8.64919	9.44048	9.93336	11.5188
ENSGALG00000007683	4.91721	5.88471	4.69325	4.82329	4.60971	5.17921	4.45609	5.07991
ENSGALG00000006894	9.44857	6.42244	5.90485	8.13126	5.97588	6.87824	6.65301	6.25155
ENSGALG00000001944	5.08674	5.12161	5.32529	4.7361	5.10737	5.00144	4.60821	4.70202
ENSGALG00000019313	5.20416	5.56689	5.12274	4.61335	4.94606	4.90225	4.87397	4.6912
ENSGALG00000017128	4.52239	6.21828	5.43652	4.54452	4.84974	5.63342	5.73521	6.40313
ENSGALG00000012400	7.67726	7.57966	8.04553	7.99622	8.04987	7.7146	8.24457	8.36341
ENSGALG00000003154	7.30069	8.11619	7.71266	7.60353	8.02346	7.52393	7.98924	7.56484
ENSGALG00000016836	7.02095	6.97966	7.71828	7.57887	7.10009	7.33635	7.82734	8.15369
ENSGALG00000017071	5.85985	6.90907	6.44965	6.20404	6.46277	6.45896	6.24106	6.34731
ENSGALG00000013723	6.27678	7.45023	8.49073	5.27909	7.41708	7.01287	7.89714	6.28932
ENSGALG00000000396	6.54014	7.35255	6.25478	7.25545	6.88691	6.34474	6.72005	6.40453
ENSGALG00000010647	6.41273	7.23684	7.03887	8.75058	6.92553	6.36644	6.75227	6.32453
ENSGALG00000000747	5.64183	5.83105	5.46664	5.90101	5.82219	5.47385	5.23243	5.08689
ENSGALG00000008828	6.51744	7.48856	6.84958	7.46624	6.91662	6.62796	6.80579	6.46362
ENSGALG00000011556	4.49754	5.2305	4.9092	4.27831	5.00397	5.08706	4.45571	4.09096
ENSGALG00000021025	7.98746	9.40905	8.75046	8.92262	8.95045	8.8211	8.57908	8.8939
ENSGALG00000014542	7.85998	8.18547	7.70405	8.02217	7.69434	8.03407	8.00555	7.99239
ENSGALG00000016271	11.4479	9.13535	9.08113	9.96443	8.94716	8.99128	9.40288	10.1928
ENSGALG00000014942	10.1051	10.9445	10.8284	10.5912	10.2016	10.4691	11.5848	11.1877
ENSGALG00000001666	9.22777	8.47088	7.39777	8.61861	8.69435	8.11345	8.32699	7.36501
ENSGALG00000003999	8.8163	9.23912	10.0775	9.79689	9.89615	9.06239	9.36287	10.3125
ENSGALG00000009788	8.88385	8.11	8.20417	8.39893	8.63032	8.0215	8.07078	8.35408
ENSGALG00000011487	4.68037	5.10824	5.88245	4.9594	4.66222	5.13748	4.17838	4.40814
ENSGALG00000023664	9.6389	7.50748	6.89274	6.46893	6.07931	7.35977	7.80089	7.11229
ENSGALG00000015542	8.48317	5.58605	5.29007	6.04562	5.88945	6.33416	5.59104	5.17942
ENSGALG00000015939	7.82599	7.10984	7.05593	8.50338	7.63418	7.6432	6.92305	6.6913
ENSGALG00000007016	6.35069	6.8991	8.24598	8.13269	8.73209	6.83301	6.66226	6.92509
ENSGALG00000006715	7.62701	8.97799	9.66023	9.33879	10.4998	8.37839	9.13804	7.82508
ENSGALG00000006108	7.86965	7.57676	6.09807	7.31143	6.53134	7.0454	7.31478	7.05321
ENSGALG00000009040	5.17377	5.49879	5.63558	5.48389	5.69767	5.36642	5.10772	5.3746
ENSGALG00000016133	7.90531	8.00331	8.629	8.95489	10.3287	8.09186	8.08159	8.46849
ENSGALG00000007479	6.70803	7.44093	6.48992	7.07254	7.0899	6.88759	7.03491	6.44155
ENSGALG00000004886	5.48889	5.44399	5.49548	5.58712	5.28467	5.2264	5.35473	5.49726
ENSGALG00000016567	7.53994	7.16413	9.12867	9.9012	9.93995	7.57824	7.01743	7.1407
ENSGALG00000003162	6.01987	6.45843	5.60067	5.8353	7.36528	6.3619	6.83066	6.1096
ENSGALG00000002132	7.4729	6.45854	7.17415	7.07697	6.30851	6.47189	6.76256	7.17502
ENSGALG00000006261	9.974	10.5547	10.8172	10.2134	9.89858	10.0476	10.6746	9.95626
ENSGALG00000011869	4.50903	4.76396	4.74856	4.73958	4.73858	4.78484	4.70866	4.64402
ENSGALG00000007124	8.35416	7.9473	7.48676	7.6566	7.31068	6.90253	8.03451	8.20675
ENSGALG00000000943	4.80208	5.16489	5.48268	5.9438	5.60214	5.22425	5.17393	5.40904
ENSGALG00000009340	4.34322	3.9052	3.47025	3.33374	3.82366	4.63742	4.71083	5.08847
ENSGALG00000014085	3.76764	4.37583	3.97829	3.12931	3.71438	3.65725	4.25689	3.68004
ENSGALG00000011400	5.65744	5.86405	6.15786	6.41852	5.90634	5.98363	6.00661	6.37444
ENSGALG00000010553	4.98268	5.04216	5.49223	5.34154	5.4752	5.31159	4.9947	5.32958
ENSGALG00000015658	3.51146	3.23174	2.81114	2.99448	3.01126	3.12182	3.25172	4.79967
ENSGALG00000008215	4.32662	3.83427	3.77058	3.69115	3.74067	4.24471	3.48842	3.51415
ENSGALG00000003549	8.23488	8.41755	8.15999	9.40954	8.70793	7.69525	8.18778	8.19642
ENSGALG00000007611	9.16134	10.3551	10.0506	9.71838	9.68285	9.83925	10.663	11.0123
ENSGALG00000015403	4.36686	3.79207	3.63676	3.02948	3.7786	3.37012	3.44987	3.94624
ENSGALG00000014346	5.52576	5.52034	5.63396	5.9771	6.31759	5.52896	5.2758	4.85825
ENSGALG00000014897	8.04269	8.19434	6.91553	5.59687	5.63655	6.49875	7.63842	8.72333
ENSGALG00000002253	5.44762	5.29097	5.40517	5.27248	5.44018	5.16476	5.54707	5.64998
ENSGALG00000004738	5.23856	4.93553	5.19031	5.42351	5.5167	5.26068	5.41764	5.4805
ENSGALG00000004112	7.30565	7.37396	8.00626	8.02824	7.2353	7.53541	7.73611	7.70248
ENSGALG00000005767	10.2194	10.5917	10.6527	10.3397	10.1389	10.7883	10.2759	10.2909
ENSGALG00000016136	6.0041	6.21515	6.16861	6.80483	6.23847	6.11013	6.30714	6.29502
ENSGALG00000024136	5.74604	5.04868	5.3183	5.54653	4.24504	5.12878	4.76141	7.07192
ENSGALG00000002064	7.65915	7.88729	8.09998	8.41701	7.67296	7.7516	7.92344	8.17169
ENSGALG00000016485	10.8034	9.53	7.90694	8.03375	8.51206	10.619	8.80909	7.32396
ENSGALG00000020534	5.2755	5.66326	5.21235	5.03811	5.44269	5.09019	5.14959	5.45655
ENSGALG00000010847	6.38236	6.30697	6.48351	7.0847	7.58851	8.57901	7.51133	6.24569
ENSGALG00000015442	4.13898	4.90882	4.64288	4.03668	4.39295	4.33665	4.67161	5.0809
ENSGALG00000009215	4.25283	4.10775	4.70508	4.61232	5.00826	4.42987	4.81844	4.9515
ENSGALG00000016245	4.25052	4.70309	4.14224	3.86501	3.78384	4.4064	4.00657	4.64421
ENSGALG00000016847	4.79749	4.96597	4.58625	4.88945	4.78304	4.72184	4.8308	4.15377
ENSGALG00000013635	7.73533	7.80518	8.47531	8.12187	7.86	8.02081	8.12581	8.17846
ENSGALG00000013383	8.38595	7.66801	7.43519	7.77815	7.50663	7.53923	7.68568	7.77838
ENSGALG00000012425	6.56135	6.3514	5.94219	7.06311	7.15661	7.27358	6.34351	5.79493
ENSGALG00000016461	10.1128	9.3519	8.80557	8.96108	8.39382	9.40469	9.39419	9.04822
ENSGALG00000006040	8.41128	7.81877	7.87976	8.08181	7.81003	8.04257	8.23118	7.88627
ENSGALG00000006407	3.34921	3.78533	3.48807	3.28902	4.05656	4.24501	3.47081	3.82092
ENSGALG00000003535	8.15301	10.0273	8.79174	7.5774	7.58081	8.81341	10.4716	8.47547
ENSGALG00000001355	10.3046	9.56497	10.0161	10.0597	10.2121	9.28479	9.09152	9.15689
ENSGALG00000021230	3.37916	3.6597	3.49933	3.04425	4.02176	4.07711	3.63674	3.89837
ENSGALG00000012412	4.02271	4.3209	3.42338	3.63309	4.84358	4.54114	3.8365	3.75866
ENSGALG00000005805	5.55811	6.11077	6.51133	5.7857	5.82581	5.91381	5.7756	5.80229
ENSGALG00000008287	10.0015	9.36345	9.07791	9.20422	9.432	9.06619	9.38826	9.44763
ENSGALG00000016211	2.1039	2.54473	1.23285	1.39169	1.50128	1.1361	1.09377	1.1968
ENSGALG00000006068	6.129	6.43649	6.4553	6.73626	6.45855	6.30261	6.42336	6.69689
ENSGALG00000016984	7.17629	7.72848	7.05588	7.00018	6.79777	7.5878	7.12341	8.04012
ENSGALG00000021689	3.33396	3.18191	3.15169	3.22338	3.4033	3.16166	3.64189	3.48031
ENSGALG00000014274	7.10019	7.00398	7.44452	7.22183	7.09288	6.98057	7.35266	7.27054
ENSGALG00000010152	5.93445	10.4902	12.1488	9.64279	6.93631	6.16397	6.84483	6.99616
ENSGALG00000005552	4.81669	4.81039	4.52863	3.90073	3.91126	4.22197	4.52577	4.43836
ENSGALG00000003797	10.6038	10.2892	11.5338	12.2736	11.7219	10.4912	10.4095	10.5463
ENSGALG00000005090	8.96622	9.39544	7.64779	8.28063	7.52018	8.82126	8.64966	9.02999
ENSGALG00000011867	7.68664	7.76524	7.96302	8.61316	7.61813	7.29176	7.98014	7.63603
ENSGALG00000021220	4.90939	5.07647	5.41171	5.15783	5.22477	4.47407	4.90833	5.51114
ENSGALG00000011951	11.1819	12.6673	11.9964	12.4758	11.669	11.8733	13.0012	13.0199
ENSGALG00000003842	5.83162	5.16631	5.20673	5.44119	5.21706	5.35639	6.1319	5.21684
ENSGALG00000014943	6.58227	4.66228	4.64202	5.03265	4.59434	4.61817	4.06161	4.43392
ENSGALG00000014648	7.48814	6.30934	6.31645	6.41924	5.79313	6.27951	6.11296	5.88404
ENSGALG00000016063	6.61778	6.74424	7.8038	7.30741	7.87074	7.13718	6.74776	7.20501
ENSGALG00000019316	10.3653	10.2346	10.1257	10.0755	9.89301	9.49017	10.0507	10.0011
ENSGALG00000008553	4.38316	5.14644	4.50042	4.93884	4.25378	4.62761	4.8456	4.37828
ENSGALG00000002599	6.02892	6.35408	6.39934	6.27713	6.18436	6.07035	5.869	6.79125
ENSGALG00000017312	9.53207	8.48068	7.81342	8.23429	7.9874	7.82389	8.71503	8.44943
ENSGALG00000010241	6.5346	5.8417	5.65658	5.96592	5.62651	6.07255	5.58244	5.63682
ENSGALG00000011528	5.84305	5.42129	4.60464	4.33218	5.04458	5.48625	5.98061	5.28018
ENSGALG00000002398	5.57445	5.65922	5.27681	5.1811	6.07743	5.61389	5.95568	5.99476
ENSGALG00000009266	7.0123	6.7944	7.76466	9.45101	15.9124	6.64224	6.66444	8.34968
ENSGALG00000010145	6.45912	6.66452	6.58451	6.9406	6.28608	6.72336	6.76969	6.71655
ENSGALG00000006132	9.49961	9.56194	9.85585	9.33569	10.4272	8.93625	9.46512	9.18689
ENSGALG00000001049	9.62128	12.1995	13.5819	11.641	10.8318	11.6314	11.2112	11.3579
ENSGALG00000008302	11.9527	13.5611	14.1665	13.7066	12.8621	13.1506	12.9552	13.7713
ENSGALG00000014988	6.70243	7.03415	7.2659	7.11673	7.27692	6.78694	6.54451	7.02143
ENSGALG00000000954	8.81466	8.4257	9.40579	9.55371	8.59103	8.77375	9.13466	8.87796
ENSGALG00000016974	7.02624	8.32464	7.01472	6.35151	6.98773	6.85985	7.25728	7.32159
ENSGALG00000001005	6.5893	7.78505	7.32858	7.56186	7.34647	7.26577	7.72383	6.77363
ENSGALG00000015817	4.13644	4.97677	4.45403	4.26294	4.34898	4.53987	4.26081	4.43492
ENSGALG00000020057	6.88917	7.01687	6.79678	7.37818	7.40037	6.58724	6.74809	6.36903
ENSGALG00000008885	4.10982	4.63239	3.86199	4.15748	3.5437	4.27586	3.49592	3.9351
ENSGALG00000020151	5.07639	4.00727	4.97309	3.63068	3.88678	3.96929	3.57294	3.62162
ENSGALG00000019233	5.15233	4.69693	4.56339	4.48964	4.11069	4.87568	4.26444	4.47945
ENSGALG00000013766	3.44891	3.7428	2.80207	3.74838	3.92454	2.97916	2.25835	4.15179
ENSGALG00000000162	8.38614	8.62672	11.5719	9.27374	8.92323	8.93129	9.06254	9.7445
ENSGALG00000003336	3.12699	3.53454	4.61827	2.68512	3.15799	3.40815	2.94218	3.19068
ENSGALG00000014013	5.11336	4.91996	6.00051	5.79599	5.45631	5.31761	5.73158	5.03988
ENSGALG00000002701	7.78192	9.12075	8.07368	7.90979	8.10149	8.01383	8.46548	9.78618
ENSGALG00000012337	9.16198	8.40376	8.47988	8.88197	8.8292	7.85586	8.49155	8.40758
ENSGALG00000000764	10.745	11.7966	11.6925	11.3914	11.9134	11.3714	11.9042	11.184
ENSGALG00000010787	6.95737	7.03486	6.71396	6.74269	7.10237	6.54584	7.00142	7.12626
ENSGALG00000019873	6.58584	6.48626	6.04261	6.15997	6.71214	5.51739	6.0399	5.57557
ENSGALG00000015287	3.7616	3.90081	3.34601	2.70672	4.16493	3.49361	3.0674	4.25482
ENSGALG00000009925	7.22007	8.55165	8.77183	8.05853	7.46307	8.99073	8.33705	9.09404
ENSGALG00000001521	7.19083	7.08652	7.5664	6.68037	6.79152	7.19713	6.63327	6.86958
ENSGALG00000024103	7.71992	7.8057	7.93692	7.89173	7.19748	7.59479	8.00293	8.05944
ENSGALG00000023686	7.08769	6.93878	5.08149	6.35045	6.25696	5.70933	6.65749	5.8734
ENSGALG00000008358	4.80051	4.622	4.32873	4.85302	4.56434	5.25371	5.12376	5.01461
ENSGALG00000020557	5.4628	5.52128	6.29096	5.6093	5.54941	6.07088	6.77891	6.48767
ENSGALG00000007689	7.66919	7.32243	7.35554	7.60553	7.88049	7.36762	7.57584	7.45721
ENSGALG00000012731	7.46867	6.96358	6.7996	7.04419	6.28644	6.76005	7.05148	6.55423
ENSGALG00000003287	8.11998	8.31533	8.3155	8.49095	7.83035	8.26217	8.58395	8.41601
ENSGALG00000011532	6.00984	5.5283	6.6085	6.4453	6.3171	6.34276	6.48655	6.75493
ENSGALG00000006455	4.54277	5.08991	4.71929	5.14219	5.42309	5.22965	4.97572	4.8744
ENSGALG00000001711	4.46056	5.83114	5.3228	4.7436	4.42839	4.70923	5.01806	6.50575
ENSGALG00000021112	3.26373	3.19391	2.45418	2.47742	3.1595	3.05312	2.90864	2.87787
ENSGALG00000016243	5.5178	5.80488	4.75382	5.22745	5.95808	5.8964	5.86709	4.94243
ENSGALG00000000690	6.31591	5.71333	6.82652	6.31814	5.89019	5.9561	6.22247	6.14026
ENSGALG00000008674	4.66287	4.23714	5.06579	4.33175	5.44772	5.17054	4.906	5.21806
ENSGALG00000011726	7.99082	8.69194	8.84803	9.89346	8.19841	9.19859	9.37209	8.21412
ENSGALG00000012568	8.44449	9.72447	8.21235	8.73703	7.97613	11.8665	9.90809	7.55618
ENSGALG00000000627	6.36585	6.69317	6.76117	7.31566	7.19805	6.28478	6.51458	6.40538
ENSGALG00000000489	11.0079	11.6552	11.2808	11.0188	10.9619	11.276	11.855	11.9684
ENSGALG00000013657	4.95774	5.25806	5.04564	4.80308	4.67275	5.77631	5.32454	5.99557
ENSGALG00000021027	8.57353	8.37397	8.31441	8.21429	8.14977	8.48764	8.38769	8.52735
ENSGALG00000017120	6.91008	6.28657	6.27179	5.75713	6.2287	6.22933	6.71971	6.36074
ENSGALG00000000313	3.68996	3.15683	3.14652	3.55808	3.73522	4.17709	3.03541	4.21599
ENSGALG00000010708	7.81901	6.88477	5.93797	6.67476	4.2987	7.09211	5.33748	5.88307
ENSGALG00000008143	3.30162	3.23232	3.38227	3.14809	3.43878	3.43385	3.09573	3.14222
ENSGALG00000005694	10.7301	9.68234	10.4278	10.2037	11.046	9.81599	9.85533	10.5724
ENSGALG00000005983	7.91851	8.06656	7.19291	7.61803	7.22087	7.76365	8.03683	8.05149
ENSGALG00000000693	8.30335	8.64002	8.55668	8.45797	8.62596	8.38265	8.64841	9.04364
ENSGALG00000013955	6.80706	7.4439	5.97673	7.44783	6.22673	7.21531	7.39819	7.32169
ENSGALG00000012135	9.79836	9.96475	9.48138	8.80274	10.783	10.4569	10.237	9.82201
ENSGALG00000010719	3.68759	4.69417	4.33885	4.1699	3.88552	4.53968	4.59274	4.77255
ENSGALG00000012045	5.75523	6.26393	7.02996	6.21727	4.58498	5.85851	5.25672	4.9554
ENSGALG00000016327	6.25701	7.5466	6.85428	6.10688	6.95697	7.33443	7.79223	7.44991
ENSGALG00000020909	5.46297	6.32092	4.72534	6.37552	4.93471	5.83662	4.35874	5.20253
ENSGALG00000010304	5.53299	4.91082	4.32587	4.99642	4.83558	4.48973	4.52944	4.44584
ENSGALG00000005414	4.77923	4.47089	4.4606	4.92789	4.98917	4.8397	5.43426	4.34611
ENSGALG00000004106	7.74679	6.9846	7.11277	6.48917	7.67403	6.75803	6.82665	6.6176
ENSGALG00000013537	7.10062	5.34968	5.84497	5.05309	6.00729	5.10408	5.55702	6.23243
ENSGALG00000010180	3.68974	3.63722	3.35557	3.7653	3.57905	2.95496	3.22065	2.94488
ENSGALG00000006563	7.60211	7.08832	7.37296	8.07495	6.72072	7.10755	7.57643	7.0451
ENSGALG00000004279	4.75773	4.99457	5.24723	5.30237	4.68616	5.14309	4.74821	5.64624
ENSGALG00000002531	9.49991	10.4826	9.50213	9.72853	9.45667	9.64939	9.94673	10.025
ENSGALG00000014598	5.4455	6.37248	5.73153	6.21393	5.53793	5.92264	6.30054	6.46277
ENSGALG00000002383	2.73179	5.93687	3.06124	2.42921	2.94662	3.43082	4.82583	2.77077
ENSGALG00000012882	3.69324	3.73193	3.78608	3.77702	4.29729	3.44264	3.59436	3.04089
ENSGALG00000003523	5.83951	6.94194	5.08009	6.01985	4.85182	5.66717	5.69745	5.80922
ENSGALG00000009089	3.63094	3.52896	3.27743	3.22925	3.30926	3.19686	3.11462	3.44231
ENSGALG00000016282	5.80396	6.80606	6.73013	6.87452	6.67491	6.10421	6.60305	7.40996
ENSGALG00000014933	6.09852	7.31658	8.10405	7.20092	6.94216	6.80218	8.26173	6.82604
ENSGALG00000016912	4.21083	4.23121	4.51355	4.22138	4.8937	5.38185	5.57556	3.47598
ENSGALG00000000102	6.20327	6.85334	4.6966	3.76003	4.1956	5.47619	5.37112	5.96983
ENSGALG00000015485	7.35655	7.99084	10.327	8.53955	8.60211	7.67866	7.82864	7.72447
ENSGALG00000015641	8.80956	9.11681	8.28854	8.07703	8.35118	8.24712	8.95649	8.41255
ENSGALG00000008351	8.1331	8.2898	9.38054	9.50982	9.27388	9.13471	8.65759	9.60664
ENSGALG00000001590	7.33348	8.47149	7.54946	7.03102	7.0981	8.15648	8.09065	8.85863
ENSGALG00000003081	4.26484	4.59195	4.82164	4.38118	4.4323	4.44019	4.82588	4.67638
ENSGALG00000009314	6.05286	7.32478	7.55549	6.02569	6.6139	6.98626	7.52197	6.63688
ENSGALG00000012808	4.79846	4.49147	4.45665	5.18173	3.90889	5.07254	3.85742	4.87048
ENSGALG00000010741	4.65406	3.82032	3.98009	3.59626	3.97338	4.12815	4.7375	4.44357
ENSGALG00000015087	7.42213	5.09734	4.06025	4.19234	3.03451	4.44307	3.88481	3.63207
ENSGALG00000022570	8.9815	9.6441	10.0073	9.69035	9.84131	8.88326	9.40247	10.2842
ENSGALG00000008197	6.34502	7.28107	7.182	8.1579	7.50902	7.13992	7.8781	7.24676
ENSGALG00000004183	5.64968	5.77021	5.75267	6.93714	8.26591	5.36653	5.10984	5.45078
ENSGALG00000013980	7.39191	6.18603	6.63365	7.25885	6.96443	7.38244	7.17927	6.61042
ENSGALG00000002664	5.84059	8.20533	6.92053	6.78779	5.76554	6.86928	7.26993	6.38551
ENSGALG00000003496	7.77259	7.9407	7.68335	7.98105	8.1027	7.2185	7.32661	7.56517
ENSGALG00000002929	4.3736	4.47619	4.72672	4.54352	4.59427	4.43408	4.72773	5.09136
ENSGALG00000002179	7.83888	7.01094	6.13042	7.17923	6.78369	7.199	6.89205	6.98311
ENSGALG00000013642	6.81506	7.20262	7.03623	6.87078	7.02403	6.49563	6.36123	6.59858
ENSGALG00000016841	4.5904	5.28044	5.0392	5.34886	4.8441	6.48199	6.1554	4.88341
ENSGALG00000003016	4.89785	5.31604	5.33235	5.17187	10.1057	5.56756	5.47394	5.76909
ENSGALG00000000781	12.9996	7.17826	6.90447	6.44575	6.49227	6.18624	6.96192	6.96093
ENSGALG00000001587	8.33737	8.85058	8.54132	8.21075	8.76326	8.24239	8.41753	8.22202
ENSGALG00000001184	10.9455	10.2096	11.2586	11.8441	11.5115	10.1321	10.2018	10.5576
ENSGALG00000012586	5.0372	5.12654	5.45311	5.63067	6.04989	5.17163	4.92834	4.35577
ENSGALG00000002605	9.66984	9.8881	9.62756	9.56891	9.20559	9.30615	9.55738	9.93496
ENSGALG00000021451	4.21084	5.11118	7.4405	4.50231	5.33637	4.25879	4.89614	4.27119
ENSGALG00000012013	9.67203	9.41717	10.5362	10.0576	9.42212	8.77827	9.07687	9.24613
ENSGALG00000011848	7.679	8.48786	7.91589	6.7546	8.32562	9.41294	9.98898	9.37991
ENSGALG00000020415	7.15958	6.98623	6.15506	6.87944	5.95403	7.07109	6.07679	6.79264
ENSGALG00000013757	5.15332	5.87777	5.07496	4.78167	5.38448	5.49637	5.53994	5.76125
ENSGALG00000005834	8.18204	7.57644	7.71505	7.43324	7.25338	7.11106	7.22011	7.12601
ENSGALG00000000789	5.33196	6.98046	6.77536	6.27179	5.91679	6.39652	6.81291	7.27023
ENSGALG00000009441	6.24422	6.52525	6.08823	6.30357	5.95823	6.15218	5.93778	6.47605
ENSGALG00000001567	9.30336	7.67274	6.72463	7.74984	8.92013	8.44504	6.95422	7.34446
ENSGALG00000004060	4.82668	4.8768	4.96452	4.29548	4.41257	4.40393	4.83851	4.87617
ENSGALG00000000809	7.89511	6.73837	6.79903	7.03508	7.30295	7.03866	6.74875	7.14245
ENSGALG00000010601	6.60843	6.93298	6.71879	6.41208	6.5418	6.47294	6.86171	6.96506
ENSGALG00000015884	6.08225	7.06935	5.74024	5.50253	5.83995	6.14302	6.79293	7.34037
ENSGALG00000004702	6.36445	7.07631	4.74523	6.01667	5.74343	5.7242	5.71678	5.24981
ENSGALG00000005076	6.45462	5.04205	4.89331	5.21014	4.42763	5.01304	5.29222	6.36363
ENSGALG00000002043	7.21068	7.90804	7.8125	7.59806	7.83892	8.05661	7.9897	8.13528
ENSGALG00000024295	8.49609	8.5106	8.24398	8.51907	8.07184	7.7304	7.90977	8.15389
ENSGALG00000003563	10.2991	9.4609	9.39761	8.4745	10.0922	9.00874	9.36094	9.16879
ENSGALG00000010793	4.63335	4.64654	4.36436	4.13225	4.58719	4.83342	4.31182	4.86108
ENSGALG00000002338	4.64579	4.68434	4.7468	4.87426	4.38401	4.86576	4.66101	4.95058
ENSGALG00000004871	7.38041	8.42353	7.47215	7.53489	9.7842	7.92413	13.2308	10.6336
ENSGALG00000010837	6.52292	6.42446	5.7137	6.34368	7.4275	6.5031	6.45669	6.06799
ENSGALG00000007199	8.79829	8.85049	8.33062	8.41531	8.31899	8.38708	8.16272	7.69043
ENSGALG00000004370	6.977	6.46594	7.20928	7.18586	7.06063	6.85564	6.9567	7.42374
ENSGALG00000004195	3.98155	4.4518	3.81704	3.59051	3.61466	4.3538	4.35396	4.52315
ENSGALG00000015131	7.6758	6.42319	6.32085	6.14551	6.47747	6.81861	7.45744	7.11579
ENSGALG00000011595	6.1722	5.88823	5.47749	4.92313	5.34995	5.93995	6.83988	5.91609
ENSGALG00000010385	7.0655	6.05742	7.1253	7.4986	6.77017	7.00007	7.29091	7.21543
ENSGALG00000006630	9.31041	8.30266	8.59185	8.56402	8.22222	8.71038	8.86312	8.84201
ENSGALG00000021231	9.02985	8.12059	8.44647	9.67795	10.5325	8.59333	7.86604	8.3238
ENSGALG00000007682	8.76247	8.55208	8.53759	8.15952	8.15622	7.75155	8.52753	8.18896
ENSGALG00000005551	11.9224	10.5078	11.3906	8.78144	7.62308	9.8481	7.62074	8.78328
ENSGALG00000015073	8.32623	9.05179	9.00204	8.95336	9.2431	8.63312	9.3325	8.53559
ENSGALG00000016776	4.51217	4.50907	4.94362	6.82107	5.91635	4.93289	5.38196	5.23238
ENSGALG00000015012	7.40185	7.14427	7.19594	6.85524	6.94748	7.11869	7.18247	6.85859
ENSGALG00000016584	4.79007	4.80753	3.74983	3.10889	3.62142	3.66404	4.04283	3.79455
ENSGALG00000021547	8.77715	8.16002	6.61385	7.75439	7.18713	7.90476	8.26353	7.49596
ENSGALG00000005706	8.78839	8.83092	8.4922	9.29177	9.03684	8.24659	8.35785	8.1819
ENSGALG00000000311	4.1033	4.58373	5.19201	5.02675	4.59159	4.73252	4.78273	4.31396
ENSGALG00000010797	8.06815	7.27963	8.19223	7.18516	6.77174	6.99999	6.76965	7.0118
ENSGALG00000023602	6.53253	6.41359	6.42719	6.40593	6.35505	6.80763	6.60781	7.25481
ENSGALG00000011794	7.33947	7.0325	6.68564	6.58631	6.92269	7.13165	7.20644	7.1008
ENSGALG00000011116	3.91182	5.35126	4.07448	3.37643	3.62987	4.43843	5.85654	6.16538
ENSGALG00000009228	8.69462	7.35093	5.91438	5.60643	6.34618	7.15034	7.86301	6.95083
ENSGALG00000015267	7.04139	6.38178	6.41672	6.555	6.58956	6.50084	6.51904	6.54444
ENSGALG00000011831	4.92174	5.66872	5.71664	5.7507	5.25566	6.45574	5.88968	5.58619
ENSGALG00000001208	4.55008	4.21272	4.97315	4.79314	4.49434	4.83919	4.62545	4.61858
ENSGALG00000017400	5.87354	5.2902	6.37468	6.42541	8.5087	6.05195	5.98733	6.31151
ENSGALG00000003794	5.56015	5.9641	5.69935	6.29687	4.71225	5.29956	5.74986	5.26475
ENSGALG00000016467	7.56244	7.27534	9.33167	8.69488	8.07705	7.37408	7.71818	8.47605
ENSGALG00000016768	8.03691	8.82307	9.89558	9.59756	8.43729	9.61597	9.1173	9.32615
ENSGALG00000003318	5.72871	5.59449	4.41899	5.06316	5.05775	4.99889	5.63478	5.60077
ENSGALG00000005294	3.37986	3.57226	3.22935	2.64756	3.24172	2.96278	2.51518	1.78568
ENSGALG00000015284	3.23689	3.71946	3.12278	2.80335	2.9455	3.61703	3.07327	3.24091
ENSGALG00000022991	5.25413	5.4616	4.40134	5.96739	6.77215	5.06326	4.76694	3.98476
ENSGALG00000012044	2.36683	2.36421	2.84943	2.38337	2.32975	2.56211	2.53331	2.85662
ENSGALG00000010930	4.57932	4.0928	4.14277	3.45097	3.79185	3.75741	5.03725	4.85789
ENSGALG00000016220	4.20856	5.73041	3.71756	3.69893	3.31669	3.96973	4.91253	3.42717
ENSGALG00000000379	7.59265	7.40656	8.26168	7.99555	8.03299	9.14526	9.68778	8.07214
ENSGALG00000003935	6.53065	6.47686	9.79005	11.3003	10.9961	6.60629	6.8158	7.54081
ENSGALG00000010988	6.37853	3.58972	3.98778	5.67588	6.99844	4.13567	5.54469	4.25577
ENSGALG00000017393	6.24105	5.52649	6.45048	6.55893	6.14872	7.44577	6.74946	5.26796
ENSGALG00000007403	11.7486	9.10711	8.85159	9.97277	10.0695	8.75781	9.17954	9.03637
ENSGALG00000005535	6.14327	6.80608	6.8635	6.48867	6.3486	6.47096	6.7758	7.08111
ENSGALG00000010958	3.52864	2.79439	2.48641	2.44056	3.80451	2.29578	2.65248	3.06521
ENSGALG00000010298	11.2251	9.81386	9.87947	9.75122	9.47958	10.0336	9.85938	10.0842
ENSGALG00000016419	5.0331	4.32284	5.25853	4.71611	4.44092	4.97302	4.87941	3.84719
ENSGALG00000023939	3.28202	3.5751	4.53329	5.53104	4.36173	3.98327	3.4481	4.31523
ENSGALG00000001179	5.74639	6.33354	6.2979	6.48153	5.62662	6.37428	6.45889	6.38519
ENSGALG00000003764	5.72895	6.74188	4.87949	6.36343	6.12624	6.17022	6.241	8.48343
ENSGALG00000003122	7.14358	6.55976	6.88175	6.56411	6.83212	8.98703	8.36009	6.47836
ENSGALG00000016794	8.87669	8.57982	9.25631	9.55956	8.83206	8.32914	8.72202	9.25199
ENSGALG00000006011	4.40424	4.0453	4.61	4.01833	4.35205	4.46739	4.70598	4.66958
ENSGALG00000007059	4.47983	5.36209	4.84561	4.00416	5.87065	5.4744	7.75876	6.20626
ENSGALG00000001611	5.4975	5.04961	5.3863	5.50752	4.8525	5.01739	4.97265	5.32138
ENSGALG00000012718	2.90537	4.17726	2.33363	1.80066	3.2964	1.9134	2.77993	1.9513
ENSGALG00000011963	3.33106	3.7608	3.70838	3.26072	3.56221	3.51585	3.21777	3.66651
ENSGALG00000016355	4.08571	5.09172	4.80851	4.11264	4.60706	4.5699	4.97143	4.97654
ENSGALG00000005656	5.10892	5.25524	5.20331	5.13643	4.94796	6.41169	5.05777	5.06572
ENSGALG00000001104	6.7451	6.32328	5.57112	5.84454	6.60213	5.83307	6.02931	5.49271
ENSGALG00000016257	5.48786	5.66184	6.45193	5.73909	5.44268	5.77908	6.34824	5.74822
ENSGALG00000010582	11.3538	11.2509	11.7487	11.8337	12.5389	10.8912	11.0895	11.1478
ENSGALG00000005423	8.7795	7.18477	8.59881	9.27714	11.0402	6.70899	7.43351	7.34807
ENSGALG00000001919	7.4422	7.20366	6.64376	6.5351	6.61916	6.88506	7.13548	7.08269
ENSGALG00000019756	4.68617	4.61063	5.59621	5.59205	4.38593	5.03489	4.63368	5.52998
ENSGALG00000022871	5.04654	5.45689	6.49668	6.03044	6.36726	4.97989	4.60608	4.82445
ENSGALG00000010070	6.31264	5.8579	5.71353	6.11735	5.89968	5.86299	6.03562	5.79579
ENSGALG00000008409	8.64331	8.93399	11.4097	8.22685	10.1123	9.11808	8.73175	8.84357
ENSGALG00000001226	5.33068	5.39642	5.82388	6.11233	5.65153	5.53064	5.5218	5.42369
ENSGALG00000009485	6.15091	4.97765	5.17818	5.46416	5.59704	4.95523	5.84721	5.21952
ENSGALG00000008421	9.37565	9.42349	10.1294	10.3907	9.85838	9.30488	9.58647	9.76705
ENSGALG00000000510	5.70369	7.25954	6.80829	6.40325	6.27486	5.86306	7.21059	7.23293
ENSGALG00000012877	5.58343	7.26898	6.84209	6.62526	7.20776	6.16653	7.28837	7.1272
ENSGALG00000023746	5.10601	6.33275	5.72204	5.28141	5.49886	5.31212	5.72476	6.3682
ENSGALG00000010637	7.00698	6.7846	7.86996	6.393	7.20348	6.23557	6.48543	6.49473
ENSGALG00000015721	2.85413	2.91641	3.18386	2.59445	3.88922	2.84733	2.97073	3.7344
ENSGALG00000004817	9.42005	8.59445	8.86937	9.26553	9.05365	8.10848	8.26495	8.00715
ENSGALG00000003135	4.45436	4.59277	5.36986	4.81318	5.07519	4.52369	4.6013	5.26476
ENSGALG00000004215	9.09335	8.6621	8.544	8.4887	8.83119	8.89848	8.54939	7.967
ENSGALG00000024450	6.6525	5.4041	5.9816	6.71211	5.57292	6.57041	5.36086	6.06435
ENSGALG00000012994	2.97216	2.9574	2.91668	2.81044	3.27656	2.94795	2.91639	2.63053
ENSGALG00000007699	12.3457	13.3794	13.4436	13.529	13.0128	13.4315	13.5905	13.9654
ENSGALG00000017436	11.446	9.99192	9.61341	9.12039	7.575	10.0279	10.0212	9.31411
ENSGALG00000010712	13.7528	12.1192	11.8287	14.3225	13.5163	12.4323	12.0465	13.2712
ENSGALG00000004025	6.62344	6.74395	6.4527	6.15355	6.24603	6.3892	6.80672	6.64841
ENSGALG00000020210	6.21863	6.93563	6.34502	6.40189	6.07104	6.38094	6.51787	6.66708
ENSGALG00000010900	5.74264	8.79858	7.06689	5.90016	6.32617	7.13177	7.84843	8.26155
ENSGALG00000011553	7.88498	8.89003	8.44238	7.62398	7.61651	8.41015	9.07216	8.7945
ENSGALG00000003851	8.27794	8.13581	8.34155	8.52436	7.85141	8.10865	8.03996	8.33314
ENSGALG00000015152	4.94997	5.93111	5.05128	4.92447	4.77492	5.77185	5.13707	5.34185
ENSGALG00000003053	12.5751	10.7462	11.159	13.4951	12.3942	11.1118	10.9698	10.7012
ENSGALG00000007080	8.88152	8.00678	9.94171	10.9188	11.0897	9.18506	7.74679	8.38948
ENSGALG00000012203	5.97455	6.54254	6.55909	7.55489	7.35524	5.74243	5.5498	5.96018
ENSGALG00000012395	4.04146	4.22807	4.48095	4.3132	4.00129	4.4458	4.13924	4.17115
ENSGALG00000009837	4.11431	4.48535	4.51179	4.30003	3.85139	4.61936	4.73903	4.91617
ENSGALG00000002942	3.28403	4.80353	3.89709	3.72328	3.35485	4.56832	4.10705	3.82408
ENSGALG00000008944	5.32399	6.23817	5.15436	4.88559	5.06951	5.50176	5.55158	5.06396
ENSGALG00000012636	5.80543	6.35603	5.94162	6.90528	6.6629	5.69417	5.52127	5.59581
ENSGALG00000016639	5.72698	5.72245	6.06336	6.21067	5.61244	6.03305	6.10949	5.94058
ENSGALG00000004121	8.70067	6.80848	6.91569	7.12868	7.75995	7.48448	8.06955	12.0417
ENSGALG00000015805	9.79929	9.84345	9.54442	9.56859	8.75291	9.73655	9.31709	8.9367
ENSGALG00000003407	5.14463	5.12834	4.74736	4.6041	5.29138	4.69044	5.04922	4.20259
ENSGALG00000001911	4.40765	5.43791	5.55342	5.33063	5.20829	4.47219	5.25503	5.63882
ENSGALG00000005141	3.99217	3.91874	3.88447	4.29936	3.52576	4.16469	3.91561	3.97831
ENSGALG00000010629	3.59627	5.10194	4.77635	3.70724	4.09593	5.30372	5.18544	5.15901
ENSGALG00000009698	4.85265	5.64318	4.47522	4.81508	5.21183	4.72537	5.50363	5.25182
ENSGALG00000021837	4.51451	4.57874	4.93103	4.68394	4.97657	4.57816	4.9023	5.04008
ENSGALG00000001655	11.1073	11.4206	11.2042	11.4173	11.6092	11.2005	11.2665	10.8132
ENSGALG00000002781	4.35179	2.47046	3.61921	3.82429	4.84553	3.70091	4.18839	4.96562
ENSGALG00000018899	7.38175	7.89439	7.87476	7.77496	8.09317	7.45399	7.98073	7.71755
ENSGALG00000004764	5.24465	5.86279	5.78113	5.6783	5.54324	5.66631	5.63782	5.93608
ENSGALG00000014201	5.07177	4.60229	4.27997	4.34996	5.25114	4.99474	5.08336	4.12367
ENSGALG00000008559	4.73729	5.11773	4.61907	4.38441	4.72592	4.88064	4.99627	4.36754
ENSGALG00000009345	5.91126	5.79622	5.41321	5.30483	5.34032	5.27302	5.03435	5.2391
ENSGALG00000020449	6.62993	5.92744	6.02741	6.03442	5.82792	6.07176	6.44816	6.19479
ENSGALG00000008432	13.2124	11.5542	11.8799	12.3134	11.2023	11.8477	11.6555	11.6078
ENSGALG00000002653	6.33848	6.19276	6.13041	6.55694	6.06223	6.38451	7.13572	7.22613
ENSGALG00000005105	3.61023	3.85436	4.05491	3.56505	4.33274	3.95588	4.24929	4.37385
ENSGALG00000012392	4.14671	3.15711	5.16674	4.10577	7.40851	3.52256	3.44494	3.70802
ENSGALG00000023713	6.21413	5.14077	4.33641	5.95918	5.44896	5.81939	5.12901	5.00394
ENSGALG00000004931	8.91622	9.47164	9.10405	11.0706	10.3398	9.3342	9.43912	9.5604
ENSGALG00000004756	2.84737	3.96262	2.6658	2.32987	2.93151	3.25235	3.11077	2.91854
ENSGALG00000015544	7.53239	7.16359	12.9072	14.3289	14.3847	6.71098	5.86656	7.1792
ENSGALG00000005395	5.95976	6.26176	5.98586	5.67383	5.83442	5.90643	6.72999	6.22144
ENSGALG00000006363	4.1718	3.38424	3.16864	3.80088	4.33685	4.18553	3.16265	3.57491
ENSGALG00000004965	7.02102	5.78249	7.20247	5.89451	6.88693	6.50341	5.28676	5.26562
ENSGALG00000016568	4.76736	5.17961	4.27045	4.01077	4.37971	4.37737	4.8996	4.76171
ENSGALG00000008239	10.8404	9.60469	10.5081	10.6232	10.0872	9.87006	9.92079	9.55848
ENSGALG00000000513	6.27302	6.51918	6.18737	6.27911	5.85709	6.41742	6.80315	6.91293
ENSGALG00000002375	4.99536	4.63716	5.18242	5.09693	4.85473	5.40857	5.04428	5.32382
ENSGALG00000023797	3.95697	5.3682	4.13311	4.61771	4.00953	4.52568	5.33313	5.27397
ENSGALG00000014687	4.52277	6.48015	7.82209	5.05059	5.01516	6.15129	3.9148	4.63578
ENSGALG00000011389	7.10262	8.40271	7.48169	6.87233	6.89845	7.02492	8.87469	8.06066
ENSGALG00000002839	9.37253	8.44576	7.94093	8.58088	8.90172	8.58008	9.31	7.87018
ENSGALG00000012147	6.01726	6.62337	5.99261	5.86284	5.85866	6.45049	6.83911	6.49842
ENSGALG00000011404	6.11543	8.5139	7.37739	4.92187	6.9621	8.22172	8.80673	7.19553
ENSGALG00000002726	6.87135	6.24988	6.83448	6.82693	6.27854	6.57028	6.23505	6.66251
ENSGALG00000023516	5.35049	4.59374	4.47655	4.35814	4.84984	4.93487	5.00088	4.70554
ENSGALG00000023955	3.72979	3.96327	4.26659	3.66089	4.24141	4.18004	3.48554	4.00249
ENSGALG00000011904	7.71601	7.3275	7.35861	7.58396	7.48403	6.93469	7.46236	7.53996
ENSGALG00000006109	5.40073	5.11437	4.60007	5.38312	5.03491	4.22469	4.64174	4.70172
ENSGALG00000013427	4.33742	4.46157	4.384	5.69609	4.90369	3.99229	4.45166	4.64043
ENSGALG00000010206	4.90613	4.4237	5.3491	4.93492	4.96807	5.44981	3.83781	4.45427
ENSGALG00000003459	4.1683	3.61917	4.22712	4.70711	3.32734	4.73224	3.16639	3.76613
ENSGALG00000014833	12.1057	13.6025	13.2804	13.162	12.8806	13.1663	13.6434	14.2212
ENSGALG00000005892	4.01813	2.8543	2.97235	3.17344	3.8224	3.56845	4.45168	3.35809
ENSGALG00000024270	8.07048	6.3036	6.49727	7.27354	6.6936	6.89539	6.79485	6.96974
ENSGALG00000007268	6.09874	5.14841	6.02463	7.47642	5.66755	5.65318	6.87034	8.12546
ENSGALG00000017593	5.51739	3.46217	3.64391	3.6115	3.46861	3.88962	3.11938	3.50242
ENSGALG00000009305	7.40424	8.60753	8.2764	8.29315	8.42732	8.34731	8.67356	9.63292
ENSGALG00000004736	6.53394	6.08423	5.49778	5.6206	5.63455	6.04465	6.01198	5.70127
ENSGALG00000002294	4.1331	4.00781	4.54768	4.74894	3.92848	4.40466	4.25544	4.12423
ENSGALG00000004498	5.79718	5.97445	7.01015	5.79031	6.47763	5.82635	5.28938	5.06474
ENSGALG00000012352	6.54799	8.5326	6.21495	7.17734	6.02739	5.75964	6.84205	5.94423
ENSGALG00000020053	6.19428	7.10628	6.20959	6.37741	6.58152	6.55365	6.28353	6.77707
ENSGALG00000005862	7.66605	7.33327	7.9735	7.75517	7.89244	6.94974	7.44598	7.88012
ENSGALG00000006314	5.67444	4.94866	4.96177	5.26513	4.85962	4.89483	4.61368	4.67921
ENSGALG00000003650	5.99066	6.81417	5.77146	5.44418	5.37525	5.88742	6.75588	6.16586
ENSGALG00000016098	6.93941	6.8103	7.79779	7.93733	7.21879	7.17374	6.76401	7.78382
ENSGALG00000004169	4.28238	3.9033	4.68954	4.52202	4.45406	4.18419	4.20703	4.5644
ENSGALG00000000527	9.93168	11.3827	9.31191	9.17298	9.11791	10.5997	11.5793	13.1712
ENSGALG00000012229	12.8663	13.9115	13.4613	13.6994	13.2648	13.2101	13.9991	14.4189
ENSGALG00000009514	5.59687	4.17429	4.36815	4.50262	4.16706	4.09921	4.08424	4.38208
ENSGALG00000004948	5.49544	6.3386	5.67584	6.60286	6.28891	5.55981	6.07949	5.11533
ENSGALG00000020513	7.13726	8.26735	7.43118	7.56028	10.1159	7.90444	8.72881	7.93192
ENSGALG00000012137	4.02347	4.46988	4.85138	4.35544	4.45997	4.06307	3.96817	4.08066
ENSGALG00000004852	9.47633	4.40161	4.28288	3.41372	4.55843	3.81515	3.80974	3.71108
ENSGALG00000004175	4.02096	3.96898	3.74952	4.05173	3.60973	3.92174	4.80723	4.05402
ENSGALG00000010187	7.04858	6.46874	6.68267	6.93155	6.3707	6.67228	6.35119	6.51315
ENSGALG00000011800	6.72706	5.98343	5.87669	6.30432	5.74116	6.24875	6.2868	6.5955
ENSGALG00000011518	6.25803	7.70641	5.27078	5.26842	4.69784	5.7123	5.17917	4.98356
ENSGALG00000006988	4.71969	5.08814	5.39362	4.98382	5.21753	5.02855	5.35255	5.46758
ENSGALG00000006180	5.76808	6.01726	6.27926	6.02658	6.07461	5.99961	6.37219	5.93753
ENSGALG00000021459	9.37692	4.62499	4.38312	4.25749	5.3168	4.24798	3.86111	4.35665
ENSGALG00000007952	7.46955	7.03226	6.53018	6.531	5.79326	6.78506	6.16267	6.42213
ENSGALG00000014769	3.5871	3.89993	3.3975	3.83173	3.65901	3.4612	3.15727	3.08759
ENSGALG00000004740	5.53365	3.19591	3.47926	3.79533	3.66262	3.63573	3.71727	3.42215
ENSGALG00000006851	7.12738	7.322	7.90664	7.92538	7.00336	7.62739	7.08548	7.59645
ENSGALG00000016320	7.79346	7.65743	6.4959	8.16585	7.28036	7.02282	7.19591	6.80996
ENSGALG00000017024	4.89729	5.00544	5.45839	5.36452	5.19899	4.21903	4.95822	4.82969
ENSGALG00000001942	3.86989	5.12748	4.11505	3.96529	3.64806	3.94731	4.45546	3.78492
ENSGALG00000022663	8.84109	7.88087	7.19301	7.76991	7.99133	7.22022	7.54374	7.12576
ENSGALG00000012046	8.73724	4.73213	5.12533	5.08566	4.42189	5.33317	4.44199	9.54467
ENSGALG00000004270	6.423	4.58302	4.63666	4.50164	4.48369	4.66137	3.856	4.32719
ENSGALG00000006623	5.32367	4.89422	6.07249	6.3886	5.59312	5.82514	5.45489	6.00043
ENSGALG00000015838	6.05164	3.9264	3.59369	3.3453	4.07592	3.75034	3.57381	4.62062
ENSGALG00000003454	9.06692	9.68498	8.64333	8.53716	8.44985	8.81379	9.59276	9.45914
ENSGALG00000001411	7.833	6.55772	5.74146	5.66439	5.25436	6.27184	6.73273	6.41043
ENSGALG00000000374	7.79763	7.79533	10.1184	8.86748	8.93078	7.7333	8.0974	7.55572
ENSGALG00000002335	5.14589	4.7723	5.52421	5.84949	5.11246	4.97422	4.89808	5.29545
ENSGALG00000017111	8.0107	8.10557	7.48636	7.85367	8.02509	7.5228	7.65074	8.02525
ENSGALG00000015468	8.90049	8.4288	9.14655	8.75826	8.13408	8.58514	7.96981	8.52595
ENSGALG00000007284	10.2514	3.95858	4.48848	3.89594	4.18544	4.61759	4.1215	4.43475
ENSGALG00000001770	5.80551	3.39209	4.4974	4.22944	4.83526	5.39193	5.30388	4.42565
ENSGALG00000000652	10.5101	7.46786	9.33501	7.39926	7.29807	7.56505	7.94003	8.24945
ENSGALG00000009615	7.79157	7.77215	7.21917	7.16497	6.85966	7.37142	7.94917	7.57004
ENSGALG00000010065	4.70266	5.48371	7.06605	5.58659	5.31327	5.76285	4.79982	4.38592
ENSGALG00000003776	5.59873	5.25797	5.94889	5.73057	5.49779	5.19052	5.4032	5.8764
ENSGALG00000000549	9.69279	9.10717	10.3115	11.8029	9.82766	9.83554	8.78438	9.47044
ENSGALG00000008771	8.55518	8.15079	8.60633	8.76552	8.41012	8.65327	8.75196	8.75852
ENSGALG00000011704	6.7266	6.12911	5.90993	5.92091	7.93082	6.13633	6.17428	5.22626
ENSGALG00000005327	4.64454	3.61983	12.4896	3.49777	4.72912	3.81032	4.22379	4.53349
ENSGALG00000011559	10.1007	9.72958	9.347	9.53308	9.33653	9.13461	9.42058	9.8509
ENSGALG00000012828	6.98963	7.47364	7.24575	6.41728	6.85127	7.14559	7.33545	7.26366
ENSGALG00000001058	4.07897	5.16476	5.27614	4.52436	4.9491	4.25512	4.3459	4.41522
ENSGALG00000015316	5.78234	5.5068	4.69191	5.48905	6.65345	5.16941	5.2802	4.09664
ENSGALG00000015289	3.87202	4.19449	3.65558	3.87024	3.96862	4.11865	3.79815	3.76968
ENSGALG00000019352	3.33387	3.44413	8.20244	3.71973	3.95617	3.389	3.36197	3.74208
ENSGALG00000023691	8.32154	8.26848	9.53771	9.53301	7.99673	8.76966	8.65434	8.47702
ENSGALG00000007099	4.34613	4.37165	9.97229	5.39159	9.91407	4.73237	3.88196	3.86613
ENSGALG00000012260	3.41702	3.52541	6.34057	3.4271	3.43127	3.92209	3.36119	2.74408
ENSGALG00000007412	4.67184	7.06874	6.08644	7.45409	4.99635	5.96319	6.46749	5.87642
ENSGALG00000021539	7.34968	6.97961	6.72372	5.6613	5.34079	6.84279	6.86471	5.56148
ENSGALG00000003943	11.435	9.86575	10.4919	10.1623	9.00526	10.0675	9.9279	10.7076
ENSGALG00000003240	5.82504	4.75854	4.44414	4.09315	4.39625	4.64093	4.876	4.36279
ENSGALG00000006704	9.45087	8.56593	8.77604	8.96859	7.87303	9.07632	8.77648	9.27559
ENSGALG00000007691	5.25252	5.31964	6.24339	6.20688	5.66541	5.82502	5.21179	5.95795
ENSGALG00000000271	4.38565	4.93015	4.93798	4.52435	4.65222	4.52248	5.15872	4.79034
ENSGALG00000023772	7.93013	8.44822	8.25271	9.24476	7.23704	8.23573	7.48792	7.3024
ENSGALG00000012269	8.22011	8.96116	9.18717	9.79722	8.81885	8.43706	9.40938	9.30783
ENSGALG00000005922	11.6463	12.244	11.3897	11.7882	11.6522	11.8848	12.9535	12.5961
ENSGALG00000013400	8.08587	8.75599	7.93534	7.22099	7.36516	7.96426	8.55512	7.882
ENSGALG00000000982	5.02509	4.9534	4.7265	5.36964	4.36179	5.09978	4.11409	4.31233
ENSGALG00000014848	4.51083	3.65668	4.07606	3.96719	3.76527	3.90252	3.51192	3.96141
ENSGALG00000010285	10.1035	10.1125	10.1861	10.0365	10.644	9.58259	9.96661	9.4042
ENSGALG00000010117	6.16317	7.08192	5.72718	9.01475	8.62012	6.61089	5.62137	7.01121
ENSGALG00000009350	6.81243	6.20572	5.82982	6.02264	6.31638	6.06995	6.36875	6.02133
ENSGALG00000002765	7.03143	6.83482	7.53721	7.6768	7.46061	7.27314	6.82811	7.28348
ENSGALG00000007288	5.28072	4.75526	4.85215	4.77881	5.1996	8.04745	4.89077	5.77351
ENSGALG00000009701	4.73525	4.70886	4.58651	4.53876	4.57304	5.06118	4.86447	4.91673
ENSGALG00000015037	5.27648	4.73855	4.01867	5.25304	4.57055	4.46098	4.26326	3.84522
ENSGALG00000012979	5.25383	4.7213	5.10656	5.76138	4.48469	5.05434	4.76977	4.87476
ENSGALG00000009081	4.44841	4.28934	4.60013	4.21671	4.29405	4.44631	4.52785	4.43864
ENSGALG00000010772	6.02423	3.91775	3.6811	3.73153	3.86496	3.3976	3.327	4.07841
ENSGALG00000002849	7.31126	7.00658	7.68457	10.3694	9.99193	7.01776	6.26854	6.28155
ENSGALG00000007480	3.57576	3.86543	3.9877	3.18016	3.28869	4.43752	3.06277	3.37184
ENSGALG00000019976	8.03124	7.09765	6.44256	7.01045	6.4522	7.00528	7.25159	6.90263
ENSGALG00000006694	6.05217	6.77967	6.83098	6.52488	6.58688	6.6881	6.97821	7.24189
ENSGALG00000012021	5.41073	5.17518	4.99823	4.24218	5.81491	5.95079	5.36642	5.11598
ENSGALG00000016555	11.0143	8.94372	10.6292	10.5237	9.82801	9.80493	9.58652	8.42869
ENSGALG00000010805	4.22126	4.42977	4.7095	4.70487	4.86403	4.38131	4.76227	4.49908
ENSGALG00000023073	6.91215	6.77352	6.5204	6.27589	6.40696	8.02262	6.3531	7.10256
ENSGALG00000012333	8.39814	8.49927	9.03185	9.32844	8.44724	8.76581	8.60782	8.57084
ENSGALG00000002145	4.63144	4.67583	4.70068	5.13386	6.13745	4.40771	4.80044	5.37719
ENSGALG00000009104	4.25025	3.76745	3.4125	3.8582	3.79143	3.92367	3.40828	3.87697
ENSGALG00000006702	9.48898	9.45761	9.71105	10.4623	9.53106	9.59759	9.3121	9.79335
ENSGALG00000004671	3.62994	4.21522	2.89952	3.65174	3.73263	3.30323	3.8722	3.04482
ENSGALG00000009483	8.07284	7.39551	7.31621	7.37797	6.54672	7.56056	7.12368	6.26775
ENSGALG00000005277	7.32411	6.67178	6.60427	5.56692	5.93875	6.4701	6.51881	5.50599
ENSGALG00000016853	7.10855	8.52867	7.72661	7.58031	7.72795	7.46535	7.96414	7.64081
ENSGALG00000005521	3.4757	4.38307	5.48807	4.23109	4.56639	3.88263	4.23237	3.57969
ENSGALG00000010201	6.58062	7.02045	7.25102	7.34455	7.28476	6.47845	7.11364	6.83392
ENSGALG00000011085	4.07123	4.79119	4.54037	4.44428	4.31861	4.26241	4.67932	4.51913
ENSGALG00000015033	4.89157	6.05506	5.22897	4.90705	5.30151	5.33889	5.33655	5.8988
ENSGALG00000006221	5.62859	5.60656	6.03525	6.26792	5.61867	5.89358	4.95242	5.60291
ENSGALG00000021877	6.9249	5.96467	6.49864	6.99345	6.18962	6.39442	5.9422	6.71055
ENSGALG00000002971	5.14111	5.86944	6.88531	6.0968	5.82314	6.33087	5.98514	6.45728
ENSGALG00000011216	5.45401	6.13879	5.31683	6.29536	6.90004	5.54704	5.64513	5.2298
ENSGALG00000002500	8.82242	9.28914	9.74886	8.62609	9.44719	8.0365	9.01037	7.96647
ENSGALG00000008470	6.59394	7.1184	6.38617	6.27517	6.3581	6.38605	6.62149	6.68745
ENSGALG00000009945	5.84196	8.94795	9.06087	5.12547	4.80728	8.09499	8.43084	6.31466
ENSGALG00000001613	9.77178	10.2888	10.2184	9.84932	10.2275	9.68887	10.0553	10.7894
ENSGALG00000008372	9.09171	9.66118	9.64055	8.86241	8.9396	9.38185	9.6475	9.7681
ENSGALG00000010340	7.15764	7.72282	6.77529	6.99849	7.38636	7.33532	7.46494	7.74399
ENSGALG00000016216	10.627	8.6201	8.32126	11.7526	9.53247	9.48431	8.59217	8.25767
ENSGALG00000008321	6.78428	7.09108	7.22247	7.62572	7.19285	6.98394	7.24352	7.43401
ENSGALG00000003527	6.68221	6.27359	6.22346	6.77654	7.48872	7.60311	7.33128	6.42889
ENSGALG00000013785	5.14237	5.15461	4.80689	5.94697	4.70407	4.27492	4.06999	4.34598
ENSGALG00000004345	7.33053	6.74592	7.6011	7.98344	11.7112	7.27005	10.4105	7.37209
ENSGALG00000005316	8.991	8.76659	9.94389	9.41434	8.70251	9.17304	9.04583	9.12225
ENSGALG00000001146	7.14581	6.60665	6.54975	6.55681	6.0899	6.69499	6.81213	6.50643
ENSGALG00000005038	5.75456	6.64204	5.78302	6.31939	6.43027	6.09436	6.30263	6.65238
ENSGALG00000007352	3.49911	3.76062	3.18033	3.24135	3.46145	4.1936	3.01518	3.40508
ENSGALG00000024304	8.50328	7.81944	8.15189	12.5944	12.4227	8.27737	8.09639	8.81798
ENSGALG00000003495	9.44885	8.87764	10.5977	11.5727	11.6133	9.03873	8.83585	8.36119
ENSGALG00000002262	7.48083	8.09358	8.24366	8.1788	8.01395	7.46309	7.83764	8.08438
ENSGALG00000001023	4.07446	3.44988	3.00866	3.39696	3.61214	3.10799	3.51703	3.57157
ENSGALG00000004798	4.5442	4.24879	4.80056	5.02071	4.47135	4.92245	4.74362	4.70123
ENSGALG00000005079	2.71138	2.65391	2.79566	1.70193	1.96009	2.12836	2.29371	2.01049
ENSGALG00000012712	6.10311	6.63351	6.00681	6.08066	5.9926	6.53741	6.1346	6.1589
ENSGALG00000014139	6.01321	6.16303	5.83584	6.79457	5.61859	6.09156	6.20704	5.87612
ENSGALG00000005778	5.72951	5.54561	5.78133	6.98157	5.92259	5.62455	5.45732	5.79628
ENSGALG00000001077	7.66228	7.15409	7.43234	6.80295	6.79655	7.10192	7.20557	6.83559
ENSGALG00000001821	5.76134	5.57108	4.14439	3.62933	4.43689	4.53615	5.7303	5.41794
ENSGALG00000002646	6.40005	3.93824	4.01986	3.29295	3.49824	3.57288	4.08512	5.18074
ENSGALG00000015237	6.21065	4.46064	6.73216	5.33959	5.69852	6.7574	5.36899	5.34841
ENSGALG00000011745	3.96636	3.6073	2.66571	3.61585	4.06974	3.55645	3.18837	3.27533
ENSGALG00000011325	5.11063	4.688	4.62419	4.92301	5.01255	4.43981	4.11834	4.36659
ENSGALG00000005084	8.74914	6.64895	5.59306	6.42054	6.03441	6.45731	6.86246	5.60536
ENSGALG00000012721	7.67372	8.4577	8.0599	7.57417	7.37621	8.7162	8.53792	8.0474
ENSGALG00000010437	8.08422	8.36956	8.98169	9.20299	8.8609	8.63262	8.77434	9.00999
ENSGALG00000013433	9.49967	10.1725	10.7502	10.6181	9.83418	10.0695	9.72176	10.0852
ENSGALG00000016069	5.33309	5.68373	3.99927	5.9702	4.05393	6.12158	4.71288	3.38412
ENSGALG00000008119	6.68248	7.45875	7.60618	8.70312	8.09862	7.51434	7.89603	8.16246
ENSGALG00000015994	3.83023	3.70109	2.46479	3.42885	3.65713	3.20013	3.62442	4.64025
ENSGALG00000012032	8.06375	8.40081	9.52478	9.87138	9.07901	8.54693	8.38573	9.00508
ENSGALG00000007852	5.34417	4.71294	5.18525	5.29546	5.35101	5.14168	5.169	5.18276
ENSGALG00000015036	2.68552	3.45542	2.43179	2.91887	3.87686	2.71364	3.44388	3.29454
ENSGALG00000006812	8.56128	8.56016	8.77376	13.446	13.0402	8.88012	8.23387	8.69778
ENSGALG00000021325	6.31688	6.69578	6.26824	5.47172	6.66434	6.227	5.86323	6.02477
ENSGALG00000004616	3.58063	3.71328	3.82648	3.48098	3.60179	3.76538	3.63141	3.82967
ENSGALG00000008675	10.4362	9.17738	9.15135	9.25453	10.0097	8.16479	9.21957	8.93152
ENSGALG00000002412	7.76843	6.55122	8.88695	8.84773	7.65878	7.00482	6.93943	7.14414
ENSGALG00000003353	3.50309	3.97426	3.79107	3.05886	3.4225	4.28339	3.97417	3.52224
ENSGALG00000001538	5.54208	6.03202	5.09872	4.73465	5.23147	5.75597	6.35381	5.51524
ENSGALG00000015339	10.6255	12.2849	11.6823	11.3832	10.7956	11.6979	12.6929	12.3957
ENSGALG00000009413	5.93893	5.75959	5.59197	5.7847	6.08209	5.75447	5.77117	5.09281
ENSGALG00000004825	8.94745	9.10709	9.07449	9.00009	8.74788	8.71946	8.90824	8.93925
ENSGALG00000012447	4.98205	4.06112	4.58752	4.32298	5.25917	4.39018	4.77845	4.27362
ENSGALG00000011664	4.55761	4.4053	5.61316	5.6513	5.03198	4.41679	4.68619	4.80195
ENSGALG00000017186	7.28381	8.65567	8.31867	7.34322	7.60317	8.1931	8.33036	8.31236
ENSGALG00000021658	5.78191	5.80807	8.21463	8.0062	7.17361	4.83882	5.83867	5.06288
ENSGALG00000005924	7.4332	6.04344	7.96759	8.13337	8.69957	7.47224	6.12339	5.57184
ENSGALG00000023936	8.83059	7.45077	12.445	12.096	10.4056	8.46588	8.59829	8.30751
ENSGALG00000003919	7.47609	7.4238	7.44661	7.54795	7.55343	6.92025	7.35522	7.0425
ENSGALG00000000195	6.3272	5.95801	5.93611	5.22084	5.78819	5.95071	6.06118	5.51384
ENSGALG00000000880	4.91797	4.71781	2.94057	3.26863	3.4815	4.59557	4.90987	4.97663
ENSGALG00000002490	11.1385	10.1461	11.4417	11.7676	11.4317	9.94023	10.0077	10.4736
ENSGALG00000011897	10.1763	9.69708	10.4223	9.65709	7.85834	9.26274	9.54826	8.8502
ENSGALG00000013081	5.31614	3.54998	3.6271	2.77982	3.5993	3.6352	3.92241	3.14002
ENSGALG00000004655	3.37691	3.48484	3.22791	3.0784	4.41297	3.47262	3.80035	3.66379
ENSGALG00000016951	6.09665	5.3258	4.80229	5.70966	5.36888	5.1254	5.52328	4.6623
ENSGALG00000004142	4.64705	4.17728	4.90616	4.55348	4.88575	3.9578	4.9046	4.61141
ENSGALG00000015898	3.34783	3.10455	3.05743	3.37327	3.23811	2.87104	2.43901	4.04284
ENSGALG00000017321	9.80338	6.33754	5.43735	6.30736	5.11311	6.62302	6.41182	5.64639
ENSGALG00000010820	9.7105	6.71759	10.2639	7.65923	7.1109	6.73197	6.6478	8.40757
ENSGALG00000021873	8.22556	8.04752	7.63197	7.83525	7.45161	7.15869	7.98801	8.46211
ENSGALG00000020984	7.06536	6.34093	6.59676	6.42529	6.64667	6.70647	6.37313	6.76029
ENSGALG00000011931	9.18472	9.79119	9.35117	9.01622	8.64469	9.34439	10.0809	9.99426
ENSGALG00000003693	4.58408	4.83327	4.46265	4.36036	4.96943	4.01013	4.06031	4.60322
ENSGALG00000015410	4.27817	5.62754	3.11354	5.54757	3.00509	3.26776	3.10043	4.23228
ENSGALG00000016845	6.92861	6.94536	6.72097	6.40588	6.79172	6.10877	6.48282	6.3131
ENSGALG00000013778	4.78939	5.63362	5.03208	4.6118	4.99496	4.52088	4.45507	4.61994
ENSGALG00000003595	7.03086	6.76256	7.10936	7.19735	7.35615	6.86735	6.99408	7.18969
ENSGALG00000007643	6.05354	6.18956	5.98798	5.94161	5.96153	5.46454	6.28131	6.27331
ENSGALG00000002958	6.88435	3.46816	2.8536	2.74022	2.53731	3.43286	3.62947	2.54918
ENSGALG00000013643	6.81481	8.75318	9.7601	9.59553	8.92638	7.46335	6.97182	6.83597
ENSGALG00000009974	4.38194	4.51102	4.29993	4.47089	4.99186	4.10062	4.78174	4.23578
ENSGALG00000005279	3.55088	3.67524	3.2888	3.48257	3.1746	3.44601	3.63829	3.5575
ENSGALG00000001634	11.4064	12.5255	12.1284	12.0867	11.9601	12.128	12.518	13.0862
ENSGALG00000018548	6.42135	6.04346	5.91795	6.23864	6.40969	5.69677	5.64717	5.53112
ENSGALG00000004629	2.81152	3.69271	2.90483	2.99067	3.32755	2.94592	3.75151	3.5245
ENSGALG00000016127	3.99426	3.74078	4.64094	4.14576	3.94557	3.87902	3.89176	4.19538
ENSGALG00000017330	12.8077	14.3097	13.4558	13.6529	13.372	13.7368	14.0793	14.7924
ENSGALG00000007162	9.74668	10.2593	10.2837	9.3697	9.95299	9.98122	9.62986	9.63058
ENSGALG00000008821	7.32784	7.23176	7.36118	6.37471	6.6098	5.91337	6.74319	5.99607
ENSGALG00000007866	7.81198	9.42932	8.2991	8.01252	7.54522	7.78248	9.38556	8.28123
ENSGALG00000017169	6.31519	2.91275	2.97814	2.79409	3.39038	2.81602	2.17839	2.88725
ENSGALG00000002784	6.65106	6.47804	6.72558	7.5808	7.00941	6.7236	6.5526	6.80274
ENSGALG00000016751	3.28839	4.16812	3.4989	3.23314	3.71149	3.07098	4.71984	5.01092
ENSGALG00000010565	10.5398	10.1884	9.6287	9.7257	9.98739	9.51435	9.96326	9.84206
ENSGALG00000023363	6.20865	6.59477	6.93976	8.36347	7.6432	6.40232	6.64141	6.90405
ENSGALG00000015026	3.9545	4.94498	4.65344	3.85562	4.55467	4.27016	5.13071	4.13397
ENSGALG00000000644	9.05973	4.94468	5.15764	6.01936	5.29716	5.71929	5.29085	5.32396
ENSGALG00000016507	9.32231	7.19946	8.4241	9.08503	7.97975	7.72107	7.23353	7.71485
ENSGALG00000003862	3.73225	4.36769	4.00684	3.9609	4.0184	3.42201	3.79592	3.61676
ENSGALG00000016887	6.10904	7.03027	5.89228	7.04209	6.88241	6.3007	6.76722	6.30014
ENSGALG00000021848	5.99823	6.09922	6.71682	10.188	6.50272	5.76282	6.16702	6.4053
ENSGALG00000015590	6.21931	5.94685	5.28165	5.49249	5.38945	5.796	5.90718	5.87689
ENSGALG00000009062	5.17591	5.79121	4.00375	5.07708	4.20673	4.92991	5.04474	5.00524
ENSGALG00000012489	5.098	3.96939	3.73219	4.46533	4.87137	4.64126	4.41933	4.54051
ENSGALG00000023812	6.86056	5.22452	5.15002	5.19277	5.23148	5.19116	5.78624	6.96571
ENSGALG00000015596	6.54272	6.68366	5.78485	5.58358	6.12369	5.95105	6.73506	6.36222
ENSGALG00000008730	6.72016	6.68586	7.18223	6.97931	7.00471	6.65198	6.65924	6.6203
ENSGALG00000014106	2.8243	3.67802	2.02053	2.21321	2.34655	2.812	3.11553	2.03907
ENSGALG00000005083	2.9098	2.87754	3.43407	5.05799	2.84552	3.03537	3.22177	3.13135
ENSGALG00000012082	6.72739	6.87376	5.92605	7.05675	6.42151	5.60176	6.18752	5.53135
ENSGALG00000016301	3.19242	5.12798	3.70952	3.25475	3.42989	3.63349	3.09617	2.85624
ENSGALG00000015183	6.63211	8.03412	6.14562	7.4115	6.6534	7.13331	8.88544	6.31839
ENSGALG00000004916	4.49985	4.38588	3.01577	3.67111	4.42716	4.07325	4.44788	5.85358
ENSGALG00000014442	13.1167	12.0233	12.0548	12.5066	12.7568	10.99	11.5264	11.0534
ENSGALG00000006703	7.24478	7.54325	6.50516	6.07137	6.82379	6.87349	7.78204	6.98578
ENSGALG00000008707	5.97753	6.48938	6.13787	6.02822	5.6902	5.60142	6.46998	6.43714
ENSGALG00000013728	4.92923	5.81542	5.56773	5.39607	7.63582	5.41181	6.10558	6.04773
ENSGALG00000004628	6.88605	6.74653	6.55167	6.92756	6.97421	7.30284	7.08856	6.08898
ENSGALG00000011919	5.45113	5.20694	5.46256	5.8298	5.40365	5.37793	5.15384	5.52448
ENSGALG00000006584	5.96177	4.56407	4.07808	3.60315	4.21597	4.3516	4.30188	3.4771
ENSGALG00000004926	9.22099	8.60397	8.61928	9.70115	9.14797	8.22825	8.74442	8.34673
ENSGALG00000014937	4.88025	5.21299	5.76202	5.19962	5.42774	5.19548	5.08304	5.0571
ENSGALG00000023122	7.07762	7.70091	8.43112	8.12869	8.60188	6.96297	7.3886	6.74464
ENSGALG00000012303	6.32681	5.22355	6.16115	6.50808	5.67451	6.40878	6.04328	6.45348
ENSGALG00000019447	6.12466	6.17029	5.47088	6.29127	5.31546	5.65259	6.09054	5.76579
ENSGALG00000005617	8.74178	7.97202	8.46562	8.7363	8.90963	8.22486	8.71371	8.86458
ENSGALG00000013295	4.42771	5.14605	4.65941	4.6084	4.71539	4.92329	4.81526	4.73373
ENSGALG00000019742	11.559	11.7735	11.5939	11.2818	10.8498	11.2382	11.744	11.5677
ENSGALG00000010331	4.15888	3.97719	5.15206	5.67478	4.17866	3.84989	4.49161	3.69479
ENSGALG00000012285	6.267	5.62854	7.52061	7.04855	6.3208	6.01963	5.92167	6.23396
ENSGALG00000013462	4.37464	4.97392	5.11022	5.32229	5.34293	5.2764	5.09504	5.2982
ENSGALG00000007262	7.28586	8.60417	7.19787	7.4741	8.06379	8.02331	8.86679	7.83154
ENSGALG00000012379	8.53547	9.23619	8.73805	8.28672	8.76408	8.37361	8.98322	8.67356
ENSGALG00000011159	5.93662	5.50257	6.21199	6.80835	6.52757	5.85189	5.46397	6.17109
ENSGALG00000004181	7.11143	7.5196	8.30914	8.47004	8.92232	8.07228	7.95451	8.39217
ENSGALG00000005059	2.7798	2.76449	4.62436	4.12003	3.49618	3.02453	2.22946	2.38833
ENSGALG00000015575	7.75128	8.45044	7.79988	8.08177	5.95166	8.44739	9.55153	7.68174
ENSGALG00000015719	4.78874	5.9234	4.88864	4.48141	5.5055	4.70473	4.53518	4.7719
ENSGALG00000015390	4.26918	4.65694	4.49803	3.48104	4.28354	5.02034	5.53099	4.4399
ENSGALG00000002521	7.10192	7.09564	7.55135	7.45932	7.19801	7.34341	7.08396	7.53436
ENSGALG00000015052	8.49216	8.23808	6.82055	7.26264	6.79492	7.71931	7.69808	8.40128
ENSGALG00000008317	8.23871	7.27744	10.1065	12.0634	9.48617	7.79979	7.69112	8.41712
ENSGALG00000005347	3.18549	3.10482	2.91888	2.95865	2.82058	3.11935	3.44035	2.85861
ENSGALG00000009728	6.6104	5.61569	5.56257	6.40671	6.66518	5.75573	5.73065	5.21614
ENSGALG00000013583	5.60827	6.50366	6.47344	6.28118	6.5389	5.8221	6.12467	6.20672
ENSGALG00000010571	4.25177	3.83678	3.54695	3.62088	3.43919	3.77842	4.16028	4.14144
ENSGALG00000000504	4.61575	5.12395	4.81829	4.57149	4.84165	5.08425	5.38074	5.14932
ENSGALG00000023447	9.50993	8.78735	9.49046	9.48325	9.17408	9.0821	8.78354	9.38242
ENSGALG00000006448	7.43566	8.93862	9.00354	8.35425	8.90181	8.82284	9.72671	9.03949
ENSGALG00000003371	8.57823	9.71697	9.78288	9.66312	9.62646	9.88499	9.75376	10.0694
ENSGALG00000001236	4.59196	5.37629	4.67113	4.99911	4.91204	4.55504	4.90661	4.7186
ENSGALG00000003256	9.68142	8.15155	9.02816	9.36145	8.64446	8.52577	8.59359	8.33766
ENSGALG00000002771	9.38529	12.6252	15.1864	10.5496	11.0237	13.0601	12.7552	14.2426
ENSGALG00000017018	5.7592	5.48373	5.11851	5.08839	5.48628	5.88829	6.09192	5.82237
ENSGALG00000004204	8.44475	8.07557	7.34658	7.20178	7.36915	7.88896	7.54656	6.98788
ENSGALG00000000541	4.98379	4.92837	4.65289	4.04173	4.70753	5.44052	5.49688	5.41434
ENSGALG00000004705	9.03932	8.85624	7.46164	8.1401	7.92329	8.71134	9.10549	7.88452
ENSGALG00000016953	4.93653	5.38666	4.15482	4.09185	4.00578	5.00408	5.4116	5.05947
ENSGALG00000011660	8.0937	8.64985	7.48321	7.12934	7.26441	7.6642	8.28489	7.67982
ENSGALG00000014811	7.2625	9.03314	8.43527	7.25338	7.71159	8.52101	9.17878	8.75933
ENSGALG00000012408	11.0045	11.139	10.8025	10.5309	10.9369	10.548	10.4984	10.6311
ENSGALG00000011908	4.74777	5.26869	4.6027	4.49076	4.47111	4.56536	5.03408	4.73561
ENSGALG00000010267	10.5874	11.5516	11.3625	11.248	11.703	11.2924	11.5651	10.9377
ENSGALG00000020201	4.06572	4.5057	3.84784	3.67864	4.3819	4.01901	4.95559	4.14506
ENSGALG00000009879	9.30491	10.1307	9.81581	10.0917	9.17599	10.6099	10.3486	10.0668
ENSGALG00000005162	9.58535	8.69035	9.56097	10.005	9.88168	8.71966	9.04564	9.42649
ENSGALG00000006174	4.72012	2.96988	2.83063	2.848	2.88749	2.90575	4.61365	3.02613
ENSGALG00000011608	3.93704	4.19566	3.95165	3.87043	4.14134	3.68983	4.27428	3.88909
ENSGALG00000016843	4.30749	4.6145	4.63703	5.49237	4.03952	5.90577	4.9625	3.87882
ENSGALG00000003952	7.01946	6.94527	7.6628	7.69707	7.20988	7.69899	7.42259	7.80748
ENSGALG00000006575	3.01366	2.31405	2.93804	2.46598	3.30525	2.52754	2.1814	2.22649
ENSGALG00000013701	6.81224	5.68839	7.47311	7.41094	6.59368	6.63538	5.74706	6.37695
ENSGALG00000009231	5.63342	5.47694	6.00921	5.99739	5.83051	5.5015	5.43279	5.88274
ENSGALG00000008048	4.21506	4.40421	4.1402	4.21766	4.47337	3.8643	4.14076	4.20745
ENSGALG00000004152	6.68398	7.01423	6.7245	6.08732	6.44267	6.84541	6.98654	6.8996
ENSGALG00000008057	4.99738	5.20583	5.7382	5.61092	5.35386	5.33706	4.97248	5.7147
ENSGALG00000010550	4.06677	4.00779	6.87429	5.22297	6.87025	4.16527	3.87379	3.8575
ENSGALG00000005730	5.55755	5.54792	8.70333	8.08592	6.15176	5.73074	5.79188	5.93574
ENSGALG00000001750	5.51359	6.13667	5.12172	4.61806	4.87043	5.22375	5.74096	5.42981
ENSGALG00000012684	5.88924	8.18229	7.04503	6.28049	6.08157	6.96347	7.89727	7.64949
ENSGALG00000004860	7.54868	5.04914	6.68904	8.24684	9.52483	6.045	5.02697	4.84534
ENSGALG00000003936	10.2726	10.3143	10.0181	10.0276	10.3098	10.0045	11.1937	9.8722
ENSGALG00000009787	5.4106	5.48425	10.2297	9.29542	5.49813	5.54418	5.87096	6.14438
ENSGALG00000024029	7.64035	8.13128	8.54751	8.1242	7.36396	7.78895	7.78245	8.33092
ENSGALG00000012166	2.59424	3.64408	4.07892	4.51203	4.4154	3.3402	2.67257	2.51526
ENSGALG00000003150	8.5549	8.2261	8.28186	8.43824	8.13738	7.91564	8.13852	8.21175
ENSGALG00000007651	5.23593	6.06529	5.29401	4.89813	5.17571	5.46317	5.92734	5.55137
ENSGALG00000016915	8.46482	8.80139	8.80086	9.18066	8.02841	9.00925	9.10129	9.19856
ENSGALG00000003267	5.75801	6.20064	6.63588	5.98445	6.56135	6.37004	6.27978	6.19044
ENSGALG00000010432	8.58712	8.12181	9.99287	9.23984	12.199	7.81606	8.09465	8.17189
ENSGALG00000015414	5.13364	5.62772	5.5985	5.1873	5.31639	5.63067	5.47262	5.4598
ENSGALG00000004717	8.4739	7.37209	7.75246	7.298	7.56034	7.17754	7.2755	7.04888
ENSGALG00000020214	5.47099	6.32501	6.11532	5.99232	6.14333	5.77265	5.63758	6.35631
ENSGALG00000003158	7.97217	8.37909	7.72483	7.12829	7.40576	7.61278	8.424	8.10411
ENSGALG00000010651	5.16591	4.4783	4.48194	4.20642	5.02294	4.11996	4.77968	4.45406
ENSGALG00000014126	6.29393	7.49424	8.99863	6.98697	6.69085	7.16046	6.42294	6.98304
ENSGALG00000015002	7.06874	6.63979	7.17801	7.79109	7.38159	6.27506	6.82136	6.55446
ENSGALG00000023163	7.95073	7.16451	7.19034	7.65464	7.13654	6.60238	6.87275	7.06904
ENSGALG00000005438	6.40153	6.83196	7.12947	7.09627	5.94135	9.12371	6.91128	6.66695
ENSGALG00000003900	6.51777	6.64374	6.86	6.82399	6.57227	6.656	6.08076	7.16514
ENSGALG00000015327	7.36201	7.24263	7.74419	7.47372	7.05849	7.0363	7.52405	7.61988
ENSGALG00000024395	9.04061	6.84668	5.9001	6.69495	5.59574	6.42396	6.74893	7.29627
ENSGALG00000015808	9.72096	9.76378	10.1819	9.86407	9.41266	9.55572	9.32561	9.67666
ENSGALG00000001591	6.08721	6.68197	5.93424	6.3854	6.07355	6.86091	6.74933	7.20446
ENSGALG00000014708	7.16801	7.67372	8.41929	9.66431	8.7933	7.12654	6.87457	6.10521
ENSGALG00000001240	9.86848	9.15127	10.1583	11.979	12.6755	9.39086	8.69204	8.99775
ENSGALG00000001252	7.7066	8.7057	9.97001	9.94183	9.34229	8.57827	8.66725	8.23732
ENSGALG00000002529	5.78192	5.52715	5.17289	5.96584	5.56013	4.80896	5.05025	4.37901
ENSGALG00000001998	7.6617	7.78741	7.7622	7.31818	7.34297	8.1939	8.07269	7.76576
ENSGALG00000012795	7.1291	7.56176	6.98303	6.49591	7.04745	7.16609	7.60518	7.00645
ENSGALG00000003253	4.18237	5.27443	5.30416	4.65004	5.30452	4.47268	4.29044	5.29327
ENSGALG00000004341	6.34552	7.27392	7.64679	11.2125	7.24383	6.77337	6.96844	6.59532
ENSGALG00000001375	5.75828	6.92396	6.8021	6.15595	5.86273	5.75407	6.90578	6.05988
ENSGALG00000007115	5.84301	6.39603	8.33578	5.85201	6.69465	5.67799	5.79212	5.96734
ENSGALG00000015164	4.45775	4.67949	4.65184	4.56925	4.28588	4.38458	4.03551	3.99135
ENSGALG00000016244	5.24987	3.75407	3.65896	3.89602	3.61962	4.86506	3.46946	3.72036
ENSGALG00000003507	5.41388	5.60751	4.88793	4.90629	5.0174	5.03681	4.45446	4.88407
ENSGALG00000009830	6.3593	5.66272	8.1542	6.26161	6.27177	6.2977	6.1637	6.21446
ENSGALG00000011594	8.25675	7.72196	9.35697	9.54239	10.5859	9.25062	8.66248	8.63275
ENSGALG00000023683	4.67788	4.58429	3.7331	3.92563	4.1869	4.17897	4.87507	3.6349
ENSGALG00000019228	3.01755	3.71022	3.47977	2.69887	3.2373	3.0358	3.2893	2.49662
ENSGALG00000012876	10.5279	11.2138	10.9405	10.8011	10.7664	10.6788	11.0662	11.1784
ENSGALG00000013512	9.02001	9.94619	9.86758	9.74822	9.57205	9.52677	9.93575	10.2797
ENSGALG00000013803	4.22174	4.24163	4.6341	3.4676	4.16949	4.64538	4.85034	4.42451
ENSGALG00000006357	7.25885	7.20994	7.62924	7.83481	7.30811	7.29248	7.4495	7.42929
ENSGALG00000002532	3.13127	3.50632	3.28849	2.86386	3.40009	3.84688	3.85819	2.85849
ENSGALG00000002044	5.84759	5.90018	4.87363	5.57142	6.31434	5.74624	6.01448	4.79984
ENSGALG00000009455	5.58567	7.16021	6.57822	5.4176	5.50111	6.77797	6.69934	6.14082
ENSGALG00000016120	6.88682	6.95116	6.34883	6.4635	7.03504	6.60787	7.36578	6.83127
ENSGALG00000009396	5.84599	6.1419	5.16766	5.03414	5.42627	8.30781	6.07206	5.55934
ENSGALG00000020488	6.66397	6.57151	6.3869	5.84607	8.60952	6.91257	7.24194	5.20225
ENSGALG00000020067	5.17986	4.38363	4.3237	4.21073	4.18795	5.10028	4.79842	4.91546
ENSGALG00000019430	5.78686	7.71842	6.36007	6.88079	5.3989	8.21733	6.0474	8.003
ENSGALG00000011425	6.8404	7.24182	7.00202	7.65145	7.46962	6.46179	7.35761	6.63454
ENSGALG00000005927	4.50057	5.40515	4.93108	4.77058	5.171	4.12957	4.8517	4.85953
ENSGALG00000016195	4.68947	3.60034	3.71756	5.82672	4.65646	4.0727	6.77882	4.85541
ENSGALG00000007744	6.51108	5.98603	6.59324	6.57413	5.71811	7.39404	7.36302	6.38258
ENSGALG00000004028	5.1005	4.44343	5.27521	5.0029	5.23641	5.55619	4.97744	5.19044
ENSGALG00000002212	5.95983	6.79136	5.83563	6.40762	6.04938	6.67832	6.73983	6.6386
ENSGALG00000002341	7.76644	7.303	6.82536	6.16629	7.89008	6.11782	6.66685	5.92045
ENSGALG00000001030	5.08816	5.27609	4.97181	5.43293	5.07113	5.50183	5.26373	4.75616
ENSGALG00000002708	11.372	6.18668	7.16489	4.05434	3.66559	6.1675	4.15051	3.88609
ENSGALG00000000408	7.68569	7.64798	6.68228	6.58853	7.06332	6.59405	7.22174	6.86453
ENSGALG00000007272	10.8078	10.7863	11.2957	11.5074	10.8142	10.864	10.9738	11.296
ENSGALG00000005651	7.90045	7.36579	7.00649	6.5231	6.20581	7.11145	7.61892	6.74909
ENSGALG00000001513	3.52888	3.52645	3.85009	3.02007	3.74033	3.49846	3.51099	3.50576
ENSGALG00000019961	8.70895	6.68409	9.96884	8.84977	7.81458	7.3862	7.18616	6.4019
ENSGALG00000005833	4.66706	5.02031	4.61228	4.12267	5.13443	4.55989	5.31314	4.94507
ENSGALG00000008791	6.50688	7.35248	5.38733	5.96758	7.37224	5.91884	7.67394	6.16303
ENSGALG00000008883	10.3123	8.64641	9.24122	8.04758	8.28216	8.93636	8.47816	7.69845
ENSGALG00000017119	4.42391	3.80014	3.26919	3.50847	4.09346	4.40589	3.53013	3.90466
ENSGALG00000010657	3.13259	3.11974	3.01957	2.55524	2.79921	3.20524	2.9506	2.71414
ENSGALG00000002557	3.62148	4.16716	3.57113	3.16929	3.19651	3.36271	4.40746	3.63393
ENSGALG00000013141	10.8598	9.95732	10.3295	10.8269	10.1254	10.7268	10.8357	10.2205
ENSGALG00000014994	6.56904	5.2717	4.86592	5.1274	4.19123	6.00694	4.20136	5.06036
ENSGALG00000016348	8.9678	10.8994	11.2597	9.35079	9.9686	9.94274	10.6545	11.1112
ENSGALG00000005330	4.13458	3.41395	2.56902	2.61846	2.43968	3.50065	3.48092	4.1104
ENSGALG00000001554	6.82376	7.36909	6.6589	6.58701	6.91196	7.03663	7.48091	7.02849
ENSGALG00000008007	3.23903	3.4351	3.58996	3.14064	3.40837	3.38422	3.45668	4.23868
ENSGALG00000016089	7.45301	6.95689	6.56641	6.78056	6.96776	6.62178	7.22153	7.42659
ENSGALG00000015720	4.88997	3.76174	3.72198	2.83341	3.15641	3.20992	3.29087	3.84374
ENSGALG00000002883	6.74723	6.16593	5.219	5.43625	5.86492	5.53197	6.31916	5.96786
ENSGALG00000010979	6.16395	6.34014	8.27176	8.74951	11.1677	5.7672	6.28585	6.4553
ENSGALG00000006408	9.72249	9.15122	9.99731	9.65218	9.21984	9.29317	9.43811	9.00976
ENSGALG00000010668	4.60965	3.82827	3.80173	4.69335	5.17613	4.47417	3.90411	4.39392
ENSGALG00000009942	4.59526	5.26261	5.28302	4.52462	4.89328	5.40082	5.56243	5.18871
ENSGALG00000016380	6.4633	5.65147	5.46013	5.77707	5.63762	5.61372	6.37193	6.21219
ENSGALG00000002301	4.6572	4.90401	4.45292	4.19609	4.6391	4.54744	4.90599	4.53699
ENSGALG00000013411	3.95364	3.93731	4.28896	4.42283	3.50854	3.58569	3.56787	4.16825
ENSGALG00000007458	7.25079	4.71216	5.20183	5.42624	4.30097	5.40419	5.32333	5.11709
ENSGALG00000005305	3.31821	3.9662	3.25556	2.75756	3.16516	3.17064	3.75053	3.21028
ENSGALG00000008160	5.34092	5.17409	5.31501	5.46447	5.71005	5.07753	4.99084	4.9858
ENSGALG00000010181	5.4336	4.94861	4.46139	4.67152	5.02423	3.84551	4.32857	3.22432
ENSGALG00000016784	4.08673	4.83038	4.43155	4.03028	5.11906	3.57859	4.02302	3.41409
ENSGALG00000004673	5.24917	6.00627	5.60659	5.39938	5.7302	6.30869	6.89073	5.77481
ENSGALG00000015409	6.39877	6.95855	6.80414	7.13226	8.35127	7.14947	7.46973	4.86147
ENSGALG00000016813	5.0057	5.58068	5.5509	4.95623	5.20842	4.40283	4.54723	5.1326
ENSGALG00000006013	3.74167	2.99422	3.16894	4.06874	3.68759	3.54394	3.03096	4.24525
ENSGALG00000013597	6.27822	6.48617	5.74089	5.85301	5.62513	5.65465	6.41715	6.74101
ENSGALG00000004730	7.12498	9.61881	7.84292	7.68663	7.76159	9.37434	10.1746	9.88138
ENSGALG00000007379	5.00059	5.6551	5.28121	5.43211	5.19081	5.14447	5.42634	4.89829
ENSGALG00000013352	6.08046	6.6677	6.74016	6.93352	6.41072	6.7764	6.73521	7.63186
ENSGALG00000000739	8.80966	9.15339	10.1041	9.8807	10.0211	9.51108	10.1184	10.0637
ENSGALG00000020836	3.80296	3.83259	3.67606	4.05507	3.84266	6.80638	3.58629	4.38006
ENSGALG00000011810	4.43039	4.14181	3.17056	3.31688	3.22319	3.67532	3.18066	2.82742
ENSGALG00000007712	7.62593	7.93136	8.8798	8.69708	8.49347	7.97804	7.71461	8.52981
ENSGALG00000001807	3.88308	4.69406	4.24954	4.95547	4.1123	4.5552	4.97026	6.19384
ENSGALG00000005935	3.30833	3.68651	2.86469	2.82697	3.34977	2.69786	3.53264	3.12667
ENSGALG00000009075	6.25045	5.85005	5.89877	5.40309	5.96885	5.65266	5.58678	5.77186
ENSGALG00000021613	6.18004	6.37594	6.13578	6.00741	4.97772	5.79773	5.9551	5.84285
ENSGALG00000021842	5.38621	5.49739	5.42673	5.78687	8.87148	4.90545	5.19097	5.44896
ENSGALG00000005932	5.81941	6.51913	5.43023	5.66853	5.17053	5.51518	4.87731	4.73545
ENSGALG00000012312	8.3721	6.9912	5.70449	7.92634	9.98188	6.50475	5.68047	7.73209
ENSGALG00000021654	7.91795	8.07716	7.60029	7.66955	7.21565	7.52524	8.28236	7.60544
ENSGALG00000023621	9.57249	8.83567	8.49078	8.52497	7.96441	9.08547	8.89945	8.66431
ENSGALG00000011035	9.92762	10.3886	10.1029	12.5737	11.9144	10.284	10.319	11.3274
ENSGALG00000002447	4.29686	5.32978	4.68992	5.07862	4.16116	5.29533	4.77313	4.45357
ENSGALG00000022632	5.71791	6.22152	6.14246	6.55772	6.09891	5.67941	5.73114	6.23643
ENSGALG00000007848	8.36739	7.33457	7.89111	8.11119	8.21564	6.74874	6.928	7.14319
ENSGALG00000012209	7.09877	7.97842	7.08024	6.25136	6.45292	7.103	7.60938	7.16915
ENSGALG00000000613	8.70014	6.84784	6.21386	7.40308	6.5394	7.51751	7.02684	6.00527
ENSGALG00000019896	3.60664	4.02414	2.98715	3.85609	3.84532	3.35521	3.83542	4.64281
ENSGALG00000010517	7.95372	8.04122	6.68827	7.20486	6.96586	8.07965	8.38455	7.787
ENSGALG00000010733	4.92845	4.65183	4.23393	4.00285	4.23638	4.89179	4.85439	4.8901
ENSGALG00000001225	10.3282	8.60291	8.41775	9.62494	7.99203	9.35222	9.46291	8.22763
ENSGALG00000013869	6.11594	5.73952	5.77157	6.06108	6.53542	5.7852	6.53926	5.80946
ENSGALG00000020721	7.04411	7.94544	7.90482	7.62636	7.77504	7.78008	8.02065	8.37914
ENSGALG00000023465	4.17633	4.91544	4.19003	4.69034	4.84718	4.45342	5.00445	5.66403
ENSGALG00000016207	4.00729	4.26834	3.04692	3.47445	3.61996	3.52926	3.77071	3.30341
ENSGALG00000002416	5.4841	4.42699	5.25682	4.94579	4.76213	5.43356	5.62029	5.01323
ENSGALG00000008201	6.3737	6.17529	5.67612	6.64597	6.4811	6.06375	6.03068	6.2259
ENSGALG00000006317	5.70012	7.32477	7.35888	6.97427	7.21953	6.87026	6.86898	6.9369
ENSGALG00000015256	6.50495	6.82838	7.60098	7.81712	7.43917	6.68107	6.47812	6.89742
ENSGALG00000012536	3.81359	3.42396	3.79299	3.61583	4.24981	3.44157	3.77193	4.31533
ENSGALG00000004400	5.68591	5.98569	5.83721	6.11674	6.48619	7.15494	6.00698	5.11483
ENSGALG00000009564	5.84045	6.20622	6.19562	6.03696	5.78425	6.10474	5.79912	5.80225
ENSGALG00000019231	4.64198	4.5535	5.15623	3.85397	4.08996	5.72502	6.29463	3.89825
ENSGALG00000011826	4.49801	6.5879	6.42855	7.13466	6.59762	7.5442	8.66229	6.25398
ENSGALG00000001361	9.64801	10.1828	10.6119	9.67404	9.62584	12.2596	10.7298	8.92759
ENSGALG00000004225	3.68748	3.88438	3.79151	3.31931	3.66872	3.77307	4.72885	3.9296
ENSGALG00000004144	9.37887	9.88228	9.34017	8.82542	8.86923	9.40188	10.1604	10.1526
ENSGALG00000012290	7.37587	4.41435	4.51227	4.37031	4.4144	4.26001	3.78815	3.80184
ENSGALG00000023483	2.9459	3.37567	2.61798	2.67454	2.67645	2.90671	3.5361	3.31102
ENSGALG00000014963	4.7882	5.26993	4.61954	5.17598	5.63644	5.16937	5.09316	4.86619
ENSGALG00000003883	2.61108	3.56618	2.96583	3.07855	3.80256	3.3984	3.64331	2.63884
ENSGALG00000007864	3.74774	4.43739	4.42188	4.80748	3.90441	4.453	5.03255	4.61541
ENSGALG00000006830	6.66758	7.49419	6.96412	8.01219	7.5341	6.45526	6.88392	6.88319
ENSGALG00000009048	5.85425	5.68977	6.21126	6.79106	5.85151	5.94819	5.60267	6.09065
ENSGALG00000008946	4.11287	4.56602	4.3742	4.15619	4.61168	4.22362	4.085	3.8494
ENSGALG00000008973	3.77664	3.2095	3.81794	4.79758	11.1905	3.80455	3.68735	4.49194
ENSGALG00000016131	12.0997	13.7235	12.2066	13.0124	12.7716	12.6499	13.3488	13.0851
ENSGALG00000015806	5.27671	6.03546	5.7138	5.59948	5.99125	5.46436	5.31502	5.59262
ENSGALG00000010061	5.41142	7.46599	7.46581	6.43635	6.50728	6.49577	7.34006	7.28563
ENSGALG00000006837	10.1836	10.6906	9.64156	9.12938	9.70094	10.8726	11.0114	9.86971
ENSGALG00000016492	5.10808	4.98188	5.26182	5.75282	5.11897	5.3001	5.2115	5.31529
ENSGALG00000005853	7.01706	6.33784	6.2773	6.38379	6.0853	6.31414	6.04428	6.93747
ENSGALG00000021835	2.94985	2.60725	3.11024	2.93019	3.64159	2.27043	2.55341	3.56743
ENSGALG00000008238	5.41394	4.57936	4.75596	5.05881	5.21617	4.60579	5.26655	5.2145
ENSGALG00000020805	4.22654	6.00776	4.80501	5.03128	6.01333	4.23859	5.5464	4.02031
ENSGALG00000003414	6.96651	6.80405	6.50187	6.22252	6.30208	6.27867	6.12811	6.36651
ENSGALG00000009850	5.30461	4.68522	3.91547	4.37254	4.48415	5.34374	3.83327	4.56685
ENSGALG00000012410	5.48729	6.38034	5.50355	4.70267	6.00105	5.61857	5.91137	5.77575
ENSGALG00000015865	4.50161	6.81458	6.06033	5.53216	5.76284	6.01874	5.98113	5.10622
ENSGALG00000006928	5.78628	6.74708	6.0092	5.68149	6.24432	5.81074	6.71802	6.04811
ENSGALG00000007999	7.51349	8.17335	7.44986	7.55478	7.98032	7.58785	8.48861	8.45821
ENSGALG00000001444	5.83826	6.60456	6.4974	6.14333	6.53685	6.13172	6.5856	7.37335
ENSGALG00000006602	5.1377	7.87193	5.49075	5.38501	5.76207	5.79504	5.71601	6.65341
ENSGALG00000020772	6.54199	7.02447	6.75414	6.51657	7.01789	6.29256	7.3347	7.84833
ENSGALG00000004168	5.49664	5.92459	5.56326	4.8939	5.74467	5.13906	5.90964	6.06512
ENSGALG00000010789	7.1268	7.6323	7.56635	7.99333	7.91743	7.01325	8.23185	8.85466
ENSGALG00000015891	8.89594	8.65291	7.90543	8.45761	8.35717	8.66741	8.55157	8.76797
ENSGALG00000011657	5.81427	7.52976	6.69749	6.02128	7.54085	5.94316	7.31433	6.57455
ENSGALG00000003681	5.22298	6.11129	5.07156	5.04684	5.28732	5.3552	5.88069	5.38835
ENSGALG00000023950	7.76298	8.40526	9.68213	8.66724	8.86741	8.03557	9.06502	9.31343
ENSGALG00000000124	7.53572	8.71369	8.18689	9.12034	9.2122	7.71438	9.30463	7.4267
ENSGALG00000005034	6.56406	6.98868	6.69718	6.64369	7.26529	5.99788	6.55701	6.5758
ENSGALG00000022017	10.1169	11.7763	12.2875	11.2407	10.7899	12.2811	12.9526	12.2686
ENSGALG00000010642	7.90983	9.36154	9.02266	8.99908	8.68907	9.17391	9.43532	10.0144
ENSGALG00000007014	7.73686	8.60482	9.07172	9.76504	8.40294	8.6114	8.9758	9.6055
ENSGALG00000006157	5.92026	6.82664	6.16098	5.97091	5.96647	6.27499	7.00611	6.18132
ENSGALG00000007541	5.37719	5.68862	4.54081	4.82501	5.02547	4.2657	4.68487	4.68581
ENSGALG00000010704	7.30079	8.11488	7.34889	7.62339	7.81705	6.91097	8.3121	7.72053
ENSGALG00000010207	5.20847	5.88533	4.67508	5.56345	5.43861	5.80099	5.53622	4.37098
ENSGALG00000012118	6.19622	6.72244	6.00192	6.87702	6.28616	6.14011	6.32005	6.57836
ENSGALG00000011096	7.44717	7.44364	8.06687	7.06903	7.56979	7.684	8.03984	6.66618
ENSGALG00000003187	8.90163	9.21474	9.33428	9.89139	9.23603	8.86638	9.18507	9.32512
ENSGALG00000004285	4.22753	4.21759	5.40967	5.86437	5.15753	4.24838	4.30448	4.15721
ENSGALG00000019077	5.3385	4.85623	5.29155	5.25116	5.06995	5.11559	5.16803	5.76675
ENSGALG00000023975	6.46626	7.20079	8.19503	8.61185	7.43723	6.44723	7.0576	6.91428
ENSGALG00000009868	6.55505	6.95146	6.00447	5.72299	6.00667	5.94612	7.19951	6.67171
ENSGALG00000000409	7.83655	7.36997	6.28623	6.13607	6.04867	7.06866	7.122	6.20295
ENSGALG00000009559	7.36645	6.22935	6.14645	6.19674	7.83751	6.60438	6.75	7.21249
ENSGALG00000008764	6.28854	6.22116	5.6802	6.40054	6.22875	6.43693	5.76545	6.14055
ENSGALG00000009058	8.28243	7.16301	7.08735	6.96786	7.16151	6.98594	7.3594	6.90823
ENSGALG00000008079	10.05	8.33666	9.99158	11.6072	11.0188	8.55369	8.20407	8.47369
ENSGALG00000014725	5.04319	5.70361	4.85595	4.64636	5.00905	6.1075	6.18515	4.51901
ENSGALG00000004902	4.32832	3.34946	2.93554	3.46683	4.87752	3.74129	3.44775	4.28708
ENSGALG00000003329	10.1419	9.08013	10.8385	10.6657	9.90386	10.2452	9.5717	9.62123
ENSGALG00000006640	4.00996	4.47007	2.92732	3.46038	4.02002	4.30372	4.10134	3.52475
ENSGALG00000007694	4.04566	4.4011	3.10128	3.82055	3.99548	4.23	4.88758	4.44167
ENSGALG00000004530	9.13705	6.45572	8.15508	8.42644	8.03863	7.44292	7.47747	8.03641
ENSGALG00000016155	2.55634	2.889	2.36141	3.05794	3.8675	3.09522	3.38295	4.44319
ENSGALG00000012889	4.94341	5.58334	5.3125	4.74942	5.52982	4.9326	4.94108	5.4655
ENSGALG00000015283	6.37479	5.00351	6.31906	6.8124	6.34711	6.17147	6.537	5.95905
ENSGALG00000000972	6.49329	6.2746	5.42311	6.2451	5.59121	5.6572	5.59797	6.27463
ENSGALG00000005896	7.70064	5.20356	5.64129	8.20855	5.72784	5.64027	5.85691	6.09792
ENSGALG00000023486	6.66966	4.39329	3.57225	3.33685	4.95255	4.60987	4.91673	3.37592
ENSGALG00000008616	7.14718	6.51038	6.65431	7.37814	6.22422	6.6351	6.23698	6.56383
ENSGALG00000015172	4.31048	3.71687	4.24909	4.1273	4.28294	3.89526	4.58221	4.50073
ENSGALG00000013602	3.81092	3.83709	3.79681	3.85812	4.32164	3.70638	3.86666	4.3754
ENSGALG00000001714	5.50475	5.34103	5.49172	5.4926	5.84213	5.01574	5.67666	5.40554
ENSGALG00000007293	7.89279	7.02392	7.84854	7.08347	6.81653	7.22445	6.52958	8.18625
ENSGALG00000008144	4.59577	5.35054	4.32726	4.52364	4.31835	4.1553	4.63903	4.36967
ENSGALG00000013257	13.5124	12.291	10.3021	13.6529	13.4327	11.547	12.0054	12.2603
ENSGALG00000013457	8.42299	8.34244	6.88127	6.20085	6.39797	7.04761	8.46147	6.95068
ENSGALG00000023042	5.37168	4.50601	5.1972	5.28966	5.17008	5.3093	5.45206	4.73065
ENSGALG00000015558	3.20733	5.65714	2.75574	3.34595	2.9727	3.45322	3.95684	3.49373
ENSGALG00000001763	4.7569	4.97732	5.34533	5.33629	5.62092	5.06926	5.47404	5.99861
ENSGALG00000003409	5.96406	6.09426	6.43375	7.10574	6.21802	6.49243	6.16938	6.18069
ENSGALG00000009145	6.47933	6.55294	6.73061	6.85345	6.2084	6.57966	6.54225	6.12335
ENSGALG00000013204	4.49104	3.66194	4.2335	3.71879	5.16764	4.32991	4.08044	4.12
ENSGALG00000017122	4.87739	4.72507	4.54938	4.34074	4.66601	4.71129	4.42413	3.91901
ENSGALG00000009705	6.56791	5.91393	7.48801	7.35738	7.56909	6.4634	6.39037	6.9182
ENSGALG00000000991	8.18732	8.60906	7.95102	7.81187	7.41619	8.62808	8.46958	8.69654
ENSGALG00000002798	3.84649	4.43173	4.37951	3.88015	4.10136	3.83154	4.42232	4.50907
ENSGALG00000015983	6.1327	6.43596	5.56791	5.79084	8.94462	5.92615	6.63534	6.40495
ENSGALG00000001103	5.13415	5.7553	5.2479	5.04093	4.92386	4.46389	5.41568	4.91855
ENSGALG00000003339	4.7227	4.49036	4.55568	4.78143	4.67601	4.41996	4.70635	5.0595
ENSGALG00000012025	5.60648	5.33221	5.8175	6.30976	5.92968	5.46226	5.38088	5.78953
ENSGALG00000021697	4.17503	2.73918	3.0043	4.45401	3.46435	3.24253	3.24063	3.7557
ENSGALG00000015273	5.66469	5.33354	4.59733	4.53868	4.50487	5.20742	5.61822	4.53131
ENSGALG00000010659	6.26826	6.97212	6.14427	6.08892	5.8666	6.56625	6.82721	7.30817
ENSGALG00000004493	8.60852	8.49167	7.39037	7.11815	7.54404	7.93475	8.72392	7.84009
ENSGALG00000001465	12.9445	13.2566	12.9163	12.7963	12.5603	12.9121	13.2836	13.2885
ENSGALG00000021242	8.48993	7.92041	8.22342	7.82522	8.10828	7.89356	8.13166	8.24426
ENSGALG00000009233	3.53115	4.70148	3.31439	3.52146	3.5659	3.4883	4.13986	4.67442
ENSGALG00000005889	4.90953	4.62157	4.81878	5.43742	4.86617	4.89318	5.01213	5.21854
ENSGALG00000012405	4.93968	6.73129	6.56045	5.31179	5.67597	5.57069	5.67735	6.44206
ENSGALG00000011369	5.9	5.45543	4.91762	5.16576	6.24408	5.13378	4.30529	4.19507
ENSGALG00000009693	4.98154	6.18745	5.95565	5.65047	5.47832	6.01161	5.57801	5.32745
ENSGALG00000006475	7.02131	6.75969	7.21009	8.32917	7.07808	7.40897	7.29609	7.53166
ENSGALG00000010140	4.58589	5.56081	4.52559	3.45273	3.89765	4.14198	4.70523	3.78424
ENSGALG00000009611	2.7785	3.83498	3.11213	2.77589	3.98504	3.09207	2.68235	3.86832
ENSGALG00000006840	4.7932	5.92727	5.01199	4.78291	4.96355	6.27377	6.59067	5.76441
ENSGALG00000012037	6.7168	7.39032	6.77849	6.69012	6.6343	7.57895	7.9842	7.81143
ENSGALG00000019717	4.88155	6.05059	5.32519	4.73522	4.41673	5.05954	4.07843	4.81473
ENSGALG00000006808	6.00546	6.84179	6.30623	5.41827	5.74124	6.32226	6.37306	4.79123
ENSGALG00000016409	6.58898	6.79435	6.25582	6.5966	6.90966	6.55168	6.65196	6.87505
ENSGALG00000016312	2.4943	2.59266	1.95307	2.50911	2.74204	3.359	2.60189	2.68305
ENSGALG00000007600	6.23879	5.21799	4.64635	4.91509	5.32802	5.29542	5.09073	4.35887
ENSGALG00000015906	12.4144	11.388	12.4498	10.5512	11.2369	10.9076	11.4313	11.8226
ENSGALG00000016302	3.52372	3.18224	3.02354	2.94421	4.11309	2.87346	2.69333	4.12201
ENSGALG00000014283	4.34449	4.8291	4.39475	4.84461	4.15608	4.16067	5.03851	4.52234
ENSGALG00000013505	3.50389	3.52729	3.5701	3.40956	3.58472	3.23443	3.91563	3.75444
ENSGALG00000006005	7.00152	7.51337	7.03558	6.94318	6.72071	6.99894	7.46155	7.62754
ENSGALG00000005461	5.99193	3.81333	3.42741	3.61775	3.67797	4.02014	3.84846	3.67171
ENSGALG00000003487	3.10196	2.76374	2.98083	2.62446	2.98391	3.96265	2.92276	2.53411
ENSGALG00000010780	6.87735	6.37571	6.03486	6.42046	5.49125	5.8979	5.94625	5.97888
ENSGALG00000006861	7.29634	6.82826	6.93808	7.22525	7.19151	6.46288	6.24794	5.92354
ENSGALG00000015520	2.60883	2.71226	2.74744	2.54121	2.90773	3.27057	2.54806	2.28526
ENSGALG00000005204	6.03127	7.58293	7.8518	6.42524	8.10673	9.4685	8.59957	10.2838
ENSGALG00000007057	6.16488	6.83474	5.55222	6.20483	6.17062	6.08286	6.81069	6.67892
ENSGALG00000001644	7.91817	7.70674	8.12696	8.98046	7.80263	8.33047	8.10224	8.17101
ENSGALG00000003373	5.26358	6.07267	6.0094	5.68976	6.05387	5.8491	6.69602	6.30001
ENSGALG00000010803	5.27283	4.69782	4.70627	4.91713	5.49031	4.80702	5.67935	5.54596
ENSGALG00000014807	4.82026	5.05695	4.69596	4.61439	4.94734	4.14692	4.1932	4.39589
ENSGALG00000001494	6.2243	6.0712	5.64024	6.36036	6.03422	6.08674	5.97058	6.36178
ENSGALG00000002904	4.92838	5.52912	5.12914	5.25844	5.4934	5.28994	4.82657	5.11287
ENSGALG00000009699	6.90531	7.43736	6.42919	5.96472	6.29942	7.59189	8.11774	6.73198
ENSGALG00000008482	3.33033	4.50548	3.63781	2.70789	3.53735	4.52024	4.0003	3.34907
ENSGALG00000009458	3.66046	3.22308	3.18054	2.89162	3.40813	3.65888	3.24057	3.38627
ENSGALG00000012792	8.29197	7.52766	7.7432	8.86018	8.85745	8.01532	7.77389	7.33954
ENSGALG00000012587	8.06711	7.21175	6.85723	7.05821	6.75286	7.04776	7.92239	6.88168
ENSGALG00000014060	6.1515	7.07056	5.32077	5.95214	5.25339	6.24819	7.09567	6.90251
ENSGALG00000001954	8.15838	7.59793	7.93335	8.01193	7.51288	7.58513	7.74225	7.89634
ENSGALG00000015844	11.2452	10.493	10.6873	11.4953	11.5648	9.62686	9.76962	9.89598
ENSGALG00000014194	8.31717	8.23702	8.16589	8.37179	7.99265	7.65382	8.17857	7.53738
ENSGALG00000005821	5.56373	4.45911	4.49435	4.78411	4.15446	4.74432	4.10944	4.36417
ENSGALG00000021024	3.45002	3.05237	6.4561	4.53642	9.83347	4.60558	4.82727	5.67145
ENSGALG00000000412	4.99893	5.14503	3.89942	4.41264	4.04509	4.47837	5.05636	4.88437
ENSGALG00000003492	6.04263	5.56693	5.51466	5.59837	5.81314	5.43069	6.0849	5.69591
ENSGALG00000002209	5.40234	5.17722	5.84175	5.46404	5.68051	5.62657	5.78861	6.21395
ENSGALG00000015576	6.24899	6.13503	6.18695	6.97576	7.10481	7.30964	6.18546	6.4665
ENSGALG00000011289	8.86339	6.82101	7.80923	8.46007	7.38624	6.43808	5.48697	6.27605
ENSGALG00000006271	7.24961	8.35287	7.94218	8.56019	7.00704	7.86068	8.09237	9.20689
ENSGALG00000005532	7.20253	7.13073	7.1341	6.48535	7.25494	6.65162	6.90378	6.51151
ENSGALG00000011068	5.21951	5.07323	5.39473	5.77188	5.82398	5.26246	4.83378	5.12048
ENSGALG00000003333	5.82593	5.7203	5.39562	5.44425	6.07897	5.83482	6.08605	6.11582
ENSGALG00000003331	6.98491	7.26593	6.87265	6.69369	6.93322	7.07553	7.46124	7.13232
ENSGALG00000007717	5.19665	5.21423	3.99543	6.27506	7.75094	4.66594	4.77918	4.58366
ENSGALG00000007018	6.20126	7.3237	7.84038	7.72219	6.93653	7.27593	7.7294	7.49435
ENSGALG00000005894	4.45206	4.55176	4.76091	4.29798	4.63637	4.71726	4.22502	4.46223
ENSGALG00000016332	4.82522	6.24078	5.04479	4.40589	4.98696	5.21339	5.7375	6.1012
ENSGALG00000005124	6.63992	6.2598	5.95012	6.28771	5.74226	6.26884	6.49788	5.65927
ENSGALG00000010276	5.98258	7.23312	7.13771	7.54595	7.51071	6.88916	7.03096	7.67749
ENSGALG00000008011	8.26822	6.99946	7.66065	7.4056	9.18451	6.93195	6.89536	6.88758
ENSGALG00000016781	5.44853	5.47669	5.1491	5.6192	4.82922	5.70357	5.33327	4.7788
ENSGALG00000004329	4.88207	5.48669	5.36581	5.59738	5.1329	5.72123	5.30727	5.54618
ENSGALG00000017201	4.91165	5.75999	5.1035	5.20438	4.65809	5.99844	5.87059	6.25382
ENSGALG00000016425	9.03116	9.31138	8.41688	9.44805	8.60571	7.81599	8.4769	8.59756
ENSGALG00000005796	7.25507	7.72155	6.48093	5.9824	8.05837	7.29513	7.81708	6.52361
ENSGALG00000016849	6.67732	6.94963	7.28964	7.32044	7.34215	6.98708	7.08527	7.75675
ENSGALG00000016328	9.71005	8.44264	7.50143	7.29145	10.6757	7.46004	6.92653	6.2253
ENSGALG00000012987	3.40589	4.86809	3.72356	3.56612	4.11595	4.86531	3.79125	4.60873
ENSGALG00000020378	5.77312	4.04395	4.62466	6.23956	6.19842	5.33306	5.66193	5.04652
ENSGALG00000014961	3.79649	4.56278	3.84535	3.45687	3.8086	3.99017	4.38617	3.8493
ENSGALG00000017335	10.4347	11.4501	10.9053	11.0212	10.7293	12.1059	11.6359	11.5507
ENSGALG00000006842	7.80605	8.28395	9.88274	10.5	8.93112	7.49906	8.32838	7.98691
ENSGALG00000011273	5.31755	4.86627	4.62958	7.43475	11.7023	4.81052	5.4983	5.21609
ENSGALG00000016554	5.33593	4.32054	10.9851	6.23861	5.14575	4.3965	4.42171	4.68834
ENSGALG00000014779	8.76654	8.49704	9.81787	9.80827	9.49306	9.13958	9.37787	9.517
ENSGALG00000001620	8.34935	6.08841	6.82011	8.11167	6.74223	5.64699	4.98232	5.00305
ENSGALG00000014175	5.73622	5.73227	6.21909	5.41269	5.71505	5.46614	5.9487	5.39631
ENSGALG00000011300	5.07001	4.92009	4.91988	5.49486	4.91168	5.22849	5.77343	5.2729
ENSGALG00000012316	4.50019	5.32624	4.56704	4.44935	4.86461	4.84666	5.05655	4.85832
ENSGALG00000015143	11.8152	6.83823	7.74165	8.14346	16.2234	7.45055	6.76358	8.93102
ENSGALG00000003684	5.20085	5.37335	5.35155	5.17243	5.32599	5.08527	4.87363	5.19508
ENSGALG00000000388	5.57802	5.70595	6.23965	5.79638	5.91545	6.09605	5.99999	5.9822
ENSGALG00000007680	4.88423	4.54368	4.59868	4.56037	4.94979	5.18647	4.29579	4.70631
ENSGALG00000003467	8.45548	8.6696	8.98766	9.24316	8.58404	8.34156	8.53902	9.23571
ENSGALG00000007277	9.04556	9.15183	8.61871	8.7699	8.22523	8.92484	9.02481	9.15224
ENSGALG00000008073	6.79849	7.02331	8.16881	7.67614	7.58487	7.25373	6.69456	7.1112
ENSGALG00000019054	4.59845	4.31639	3.71268	3.78929	4.09269	4.42723	4.16353	3.53372
ENSGALG00000012128	5.93969	6.04112	5.23724	5.03774	5.90653	5.36336	5.57953	5.62984
ENSGALG00000004351	10.0205	9.65975	9.73762	9.62141	10.0482	10.0151	9.97183	9.77783
ENSGALG00000011890	4.93443	4.06882	4.08774	3.53488	4.00393	4.56877	4.7173	4.20948
ENSGALG00000012308	4.31048	5.33013	4.61216	4.68407	4.99668	4.27783	4.50814	4.25152
ENSGALG00000019719	6.63694	11.5716	7.22707	7.89967	7.22443	9.35278	6.09749	9.86797
ENSGALG00000023083	5.55837	5.87868	5.6572	5.70996	6.34402	5.4411	5.33028	5.27053
ENSGALG00000003249	5.98488	6.68262	6.18097	6.34707	6.44329	6.24424	6.39405	6.90298
ENSGALG00000011870	7.58362	7.59197	6.19192	6.16559	6.06906	6.99806	7.16134	6.24867
ENSGALG00000005477	7.27906	7.59048	7.23277	7.0882	7.49165	6.76338	7.52924	7.52156
ENSGALG00000008839	3.12015	3.32888	3.18617	2.67792	3.05849	3.29017	3.41391	2.87897
ENSGALG00000016196	4.98394	4.90129	5.37397	5.27831	5.64752	5.07714	4.89033	5.09192
ENSGALG00000001157	6.05693	6.30734	6.09103	5.91205	5.96613	5.93517	6.47686	6.47994
ENSGALG00000016947	5.09829	7.55529	6.48958	5.46643	5.85805	6.52885	7.92647	7.27443
ENSGALG00000003168	3.74353	4.64857	4.28418	4.72034	4.13954	4.0621	4.53034	4.45681
ENSGALG00000015889	6.10552	6.56171	6.75245	6.9034	6.36258	6.68887	6.34793	6.7608
ENSGALG00000006496	4.06595	4.09235	3.18426	3.41875	3.61544	4.25995	4.23855	3.29599
ENSGALG00000011392	5.39263	5.75802	4.62197	4.46323	4.5132	4.78979	5.80119	5.28258
ENSGALG00000021692	12.43	11.7828	12.3453	12.6864	12.3933	11.6391	11.7006	12.0324
ENSGALG00000004086	8.09513	8.92826	10.1781	8.6967	8.20266	8.38966	8.53107	8.43856
ENSGALG00000019094	5.15838	6.08819	6.42861	5.31514	5.45857	5.63206	5.98641	5.8354
ENSGALG00000012246	4.6495	5.27471	4.95225	5.27366	4.86261	5.36515	4.95934	5.2636
ENSGALG00000003742	4.98084	4.90051	5.37233	5.18993	5.1876	4.81049	4.93048	5.43764
ENSGALG00000003689	5.79175	6.43614	7.14169	6.67999	6.14907	6.2221	6.18422	6.62845
ENSGALG00000017070	7.56088	7.16323	7.38791	7.31776	7.29735	7.17703	7.62074	7.7559
ENSGALG00000014798	5.53095	4.70869	4.97785	4.96604	5.34354	4.66633	4.83504	5.11613
ENSGALG00000005069	5.67826	5.16324	6.10858	5.90788	5.94136	5.7611	5.90093	6.01474
ENSGALG00000021526	4.12609	5.932	4.61718	4.25168	3.70326	4.95942	5.34861	6.19543
ENSGALG00000009253	8.13983	8.31715	8.15399	8.31696	7.91793	8.42624	8.4467	8.3251
ENSGALG00000017264	4.67282	5.14847	6.01702	5.48603	5.2694	5.01124	5.32999	5.64283
ENSGALG00000007936	11.2169	9.46695	10.1573	11.3315	11.1718	8.73375	9.70926	8.9639
ENSGALG00000015042	11.7511	4.52647	4.52728	8.68229	4.95485	5.4224	4.87623	5.6316
ENSGALG00000006691	10.736	11.7049	11.4843	10.5026	10.2582	11.3329	12.2688	12.0829
ENSGALG00000003533	7.20483	7.50033	7.19031	7.26142	6.94505	6.93078	7.61342	7.56977
ENSGALG00000008569	9.32094	10.6151	11.3652	10.8893	10.0181	10.2399	9.13186	9.28102
ENSGALG00000016065	4.41695	3.91608	4.66844	4.08039	4.52338	3.97411	4.49136	4.55186
ENSGALG00000016980	5.76902	4.96924	5.64842	4.9052	5.55704	5.15987	5.69407	5.48986
ENSGALG00000012834	6.80795	8.44321	9.59771	6.1945	10.3651	6.0579	6.10963	7.62108
ENSGALG00000009380	6.10822	5.3531	5.9764	6.45171	5.80197	4.91165	4.73956	4.88956
ENSGALG00000005890	5.88828	7.34043	5.98806	6.61728	5.93097	6.60409	6.69422	6.96411
ENSGALG00000003189	7.23668	7.04261	6.29059	5.96591	6.3055	6.67939	7.06967	6.12436
ENSGALG00000002223	8.0346	6.10423	6.7312	7.10264	6.53923	7.05521	6.88431	6.6339
ENSGALG00000004789	6.66555	5.9043	5.08661	5.25297	5.22299	5.80045	6.13884	5.78073
ENSGALG00000003030	4.09417	4.05783	3.75878	3.79282	3.81942	3.3847	3.90303	3.70083
ENSGALG00000022830	4.6194	3.91355	4.70651	4.52873	5.08465	4.37335	4.9362	4.76912
ENSGALG00000013777	7.29011	7.27308	7.16636	7.29998	7.46934	6.99374	7.05111	7.10113
ENSGALG00000004640	8.32101	8.60642	7.72287	7.79099	7.63898	8.15144	8.49801	8.38159
ENSGALG00000008504	6.2228	6.0701	5.40892	5.42948	4.91507	5.76434	6.40346	6.87027
ENSGALG00000024041	7.3361	7.31789	8.26316	9.21836	7.74819	6.4598	7.12779	7.33827
ENSGALG00000022591	6.00538	6.71824	6.9246	6.54356	6.36001	6.60288	6.80531	7.21068
ENSGALG00000019280	10.2768	9.29736	10.1055	10.956	10.0594	9.81857	9.48468	9.991
ENSGALG00000008167	5.18821	6.4441	5.43107	5.15378	4.9968	5.79394	6.18415	6.09024
ENSGALG00000008373	4.97334	5.4838	5.42875	5.21074	4.98244	5.03002	5.36685	5.2283
ENSGALG00000011136	4.19105	4.26965	5.48384	5.07142	4.80347	4.29453	3.62806	4.52686
ENSGALG00000006531	7.93323	8.46415	7.72471	7.5246	7.3393	8.3325	8.91327	8.84224
ENSGALG00000015071	4.24422	4.31291	4.50555	4.0694	4.88896	3.95165	4.61138	4.42361
ENSGALG00000021520	4.06511	4.01456	4.51969	3.85626	4.27043	4.26484	5.08951	4.48861
ENSGALG00000014881	4.4983	3.94718	3.46401	3.33812	3.65202	4.01289	3.40726	3.55675
ENSGALG00000011326	7.02097	6.90511	6.45296	6.32061	6.38861	6.30648	6.62255	6.53199
ENSGALG00000019982	3.40197	4.64308	3.83674	3.7545	3.97636	3.88329	4.0443	4.3323
ENSGALG00000024288	9.86208	9.43363	10.2978	10.6108	9.66333	9.99445	9.42937	9.58033
ENSGALG00000008254	6.75761	6.77893	6.62551	6.72871	6.64669	6.72113	7.28585	6.85393
ENSGALG00000015970	3.55499	3.30836	3.53003	3.08637	3.35162	3.63659	3.78892	3.01199
ENSGALG00000004132	5.20015	6.72678	5.57501	5.28275	5.21842	6.11637	5.98393	7.25194
ENSGALG00000011967	7.00954	8.32004	7.10935	7.02535	7.07768	7.64456	8.10234	9.32146
ENSGALG00000013503	5.66783	5.52296	6.55594	6.45748	5.9688	5.59834	5.45669	5.4674
ENSGALG00000003211	7.8443	8.198	8.23751	8.80513	9.27909	7.74017	8.03688	8.21427
ENSGALG00000007226	6.81064	5.87255	6.63998	6.40113	6.43824	6.5374	5.48611	5.89015
ENSGALG00000002288	7.22312	8.12749	7.48529	7.05835	7.59725	7.55042	7.94636	7.9278
ENSGALG00000004542	4.48986	5.20941	4.85889	4.62146	4.83755	4.74866	5.00048	5.25621
ENSGALG00000004573	4.07658	4.48102	3.5037	3.77128	3.41388	3.77755	3.69146	3.35
ENSGALG00000014365	7.34151	7.65433	7.69775	7.96946	8.32991	7.55651	7.84237	8.35287
ENSGALG00000000264	5.16194	5.68361	6.0179	5.60411	5.52421	5.77734	5.50769	5.80324
ENSGALG00000011131	5.5763	6.49914	5.27553	5.31423	5.82103	5.77458	6.48969	4.58122
ENSGALG00000014906	8.46925	8.36471	8.87987	9.62897	9.31471	8.12908	7.39862	7.48331
ENSGALG00000011296	4.49196	3.8115	4.35931	4.39469	4.21862	4.15405	3.66933	4.78841
ENSGALG00000012956	7.14015	6.06628	5.77092	5.78209	5.88585	7.25192	6.44904	5.78218
ENSGALG00000012695	9.2422	9.60708	9.41419	9.55294	9.58286	9.17243	9.75368	9.76055
ENSGALG00000007585	6.68432	6.9931	7.98521	8.62024	8.22737	6.00438	6.88876	6.58396
ENSGALG00000002762	5.6749	6.30951	6.37663	6.35961	6.42182	5.75309	5.78462	6.65141
ENSGALG00000015611	6.41989	7.51675	6.75716	5.87355	5.99705	7.35198	7.54899	7.40071
ENSGALG00000002372	6.29135	6.8331	6.40589	5.93115	6.0882	6.72394	6.51993	6.71713
ENSGALG00000013403	3.80606	3.45694	2.9697	2.92414	3.31711	3.0988	2.75889	3.20218
ENSGALG00000000657	5.42804	5.88693	5.03862	4.5095	4.84807	5.23206	5.53358	5.13409
ENSGALG00000010287	5.59189	6.07368	6.07968	6.00799	6.09455	5.07159	5.51898	5.70905
ENSGALG00000006672	4.59359	4.98772	4.63827	4.41117	4.92705	4.75271	4.45766	4.41288
ENSGALG00000014286	5.61718	6.70699	5.97608	6.02429	6.12665	6.01671	6.19009	6.59896
ENSGALG00000000837	4.37084	4.50959	4.30724	4.3952	4.53483	4.34187	4.45805	4.44731
ENSGALG00000013823	4.32547	4.73278	4.8046	4.3429	4.41409	4.55822	4.64137	4.95415
ENSGALG00000002553	5.58119	6.34163	7.19925	6.25512	7.85877	6.417	5.64999	5.94827
ENSGALG00000016920	4.21249	4.9171	5.86909	4.66849	3.91399	4.39263	3.62698	4.02884
ENSGALG00000008226	5.22938	5.20848	4.21819	5.18189	4.80613	4.58216	4.87783	4.67615
ENSGALG00000011590	2.7453	3.03885	2.55562	2.59608	2.5781	3.0336	2.39397	2.79237
ENSGALG00000010316	4.13845	4.13139	4.90555	4.30551	4.25957	4.04022	4.17658	4.66164
ENSGALG00000015761	6.96157	7.02432	6.26236	6.0234	6.45518	5.89541	6.44572	6.26316
ENSGALG00000005056	7.27403	6.86109	6.38889	6.58842	7.16641	6.59164	6.99244	6.88526
ENSGALG00000003655	4.35376	5.33553	4.44849	5.43674	4.40387	4.56047	5.09755	4.96952
ENSGALG00000009898	4.71988	4.28847	4.96843	4.93886	4.43771	4.52832	4.09182	4.3847
ENSGALG00000009709	5.14689	5.18574	4.96474	4.13662	5.13328	4.24163	4.49527	4.1594
ENSGALG00000001545	5.83725	4.87192	6.96445	6.41541	6.2275	6.08911	4.8402	5.32527
ENSGALG00000008064	8.17253	5.49227	5.48303	6.83409	4.63925	5.59996	4.41306	4.55291
ENSGALG00000012339	8.95355	6.33922	4.88437	5.28608	5.78058	6.78868	6.59075	4.76826
ENSGALG00000014168	5.40812	6.1145	5.06794	4.38661	5.35383	4.89993	6.06944	5.49736
ENSGALG00000013753	5.42324	4.51838	5.101	5.54751	4.8477	4.90678	4.80183	5.08571
ENSGALG00000006921	9.6192	9.49815	9.33795	9.29435	9.21998	9.21913	9.45495	9.33982
ENSGALG00000020402	4.94763	3.08638	2.79037	2.33819	2.29011	3.35924	3.0837	2.54047
ENSGALG00000000112	10.457	4.68222	5.39187	5.88339	5.18601	4.86839	4.59413	4.72538
ENSGALG00000006465	5.21155	5.63368	5.42793	4.89043	4.93405	4.96344	5.35091	5.06782
ENSGALG00000001282	3.96654	3.22873	3.08601	3.05748	4.17545	3.31382	3.59299	3.67084
ENSGALG00000003515	4.28987	6.15486	4.40002	4.59722	4.95978	8.75352	5.47868	5.31611
ENSGALG00000023781	6.7758	6.29684	6.10652	5.96144	6.04231	5.72307	5.80614	6.09365
ENSGALG00000001166	7.135	5.2854	4.19128	6.46877	5.31548	5.41497	4.72609	4.63058
ENSGALG00000007195	7.61491	7.81619	7.60954	8.15016	7.4207	7.46622	7.51728	7.52496
ENSGALG00000008859	6.12746	4.49174	4.81284	5.1284	4.82269	4.47487	4.13153	3.56681
ENSGALG00000012139	8.70868	8.35152	7.78572	8.08298	7.91049	8.55258	8.97199	8.45888
ENSGALG00000016918	10.4495	10.319	9.08184	9.80277	9.39736	9.81493	10.4729	10.6537
ENSGALG00000014198	8.38729	7.86918	7.44937	6.90303	7.17603	7.91398	8.17652	7.49687
ENSGALG00000010120	3.82246	6.38082	5.28435	4.26344	3.99681	4.91249	5.29729	6.3841
ENSGALG00000008169	11.8509	11.1629	10.7642	10.6709	10.1267	10.3868	10.9534	10.6473
ENSGALG00000012429	5.27984	5.55419	5.53322	5.51879	5.85329	5.83821	5.4148	5.05187
ENSGALG00000002509	3.80592	3.2837	3.95302	3.42793	3.65188	3.815	3.38891	3.2182
ENSGALG00000000846	9.31088	8.35259	9.06572	9.66077	8.91114	9.0058	8.88907	8.76888
ENSGALG00000015705	3.68583	3.66344	3.38078	3.69359	3.68073	3.52685	3.6322	3.5668
ENSGALG00000001382	9.04781	9.79423	9.63509	9.10873	9.15239	9.4997	9.84904	9.69095
ENSGALG00000008072	5.27042	6.4293	4.80646	4.12007	4.14658	4.37715	4.26957	4.17299
ENSGALG00000012438	4.55885	4.43837	4.56274	4.59537	4.63024	4.55502	4.55026	4.79389
ENSGALG00000010349	7.28486	7.05504	6.90087	7.03212	7.57224	6.82046	7.25166	7.56546
ENSGALG00000006207	10.0922	10.5595	10.2346	10.7138	11.5387	10.1835	10.6161	10.1249
ENSGALG00000021665	6.61397	6.27781	5.52295	5.84522	5.83809	5.74367	6.53474	5.63377
ENSGALG00000011152	4.40176	5.1579	5.20941	5.17769	5.0632	4.90877	5.3009	4.81139
ENSGALG00000002828	4.08377	3.76742	3.74284	3.45448	3.51515	3.66949	3.93274	3.64065
ENSGALG00000012939	6.53022	5.48822	5.57535	5.06188	5.93259	5.81705	6.09653	5.73368
ENSGALG00000005299	6.89959	7.41043	7.52577	9.33519	6.57492	7.62721	6.02157	5.67536
ENSGALG00000008520	6.15358	5.94739	6.4498	6.61298	6.79275	6.32369	6.55879	6.41696
ENSGALG00000013916	10.1879	9.57897	9.5356	9.60578	9.85502	9.36853	9.18209	9.4677
ENSGALG00000008729	10.1025	10.4002	10.3829	9.97042	9.5047	10.1635	10.1935	10.5384
ENSGALG00000005338	11.2459	12.5646	12.254	12.3552	12.1733	12.2861	12.8902	13.2037
ENSGALG00000016589	9.35319	11.9195	9.88979	9.94986	9.68998	9.08036	9.65998	9.34985
ENSGALG00000011174	8.46146	8.18689	8.26795	7.76258	8.93702	8.55002	9.00647	8.97865
ENSGALG00000011103	6.99636	7.15526	5.70548	5.70955	6.26056	6.73207	7.43776	6.37682
ENSGALG00000010775	12.199	12.1278	12.7451	13.2107	12.4428	12.7239	12.3909	12.4609
ENSGALG00000006123	3.83662	4.37511	4.2716	4.2283	4.2875	4.57753	4.71581	4.21444
ENSGALG00000011962	8.15041	7.45005	8.16702	8.35856	7.37852	8.38264	7.56656	8.05463
ENSGALG00000002880	9.09942	8.97796	9.14032	9.70485	9.50082	8.69166	8.50783	8.8144
ENSGALG00000013876	10.4546	11.4957	11.0549	9.92895	10.4921	10.7774	11.7353	11.544
ENSGALG00000000608	7.48632	7.90997	8.30356	8.50601	7.70622	8.10329	7.87683	8.14483
ENSGALG00000003578	4.79382	5.35895	5.39049	5.24768	5.30785	5.32647	5.52849	5.34346
ENSGALG00000011118	2.75632	3.35063	2.09215	2.65224	2.41466	2.42228	3.34018	2.20307
ENSGALG00000009829	12.6587	14.0476	13.5494	13.2216	12.7593	13.573	14.3667	14.4805
ENSGALG00000001905	7.23026	7.58673	8.01752	8.06388	8.10168	7.47885	7.6596	7.9887
ENSGALG00000003420	7.76944	7.59605	8.86834	8.85839	8.91473	8.66805	8.22259	9.15642
ENSGALG00000015938	7.72359	8.29243	7.96056	7.22922	7.81013	8.23655	8.37816	7.86598
ENSGALG00000004905	6.68922	7.20421	6.56321	6.39086	6.27667	6.84034	7.16462	7.3725
ENSGALG00000014021	4.08121	4.64843	4.26086	3.97013	4.13094	4.07678	3.94836	4.05826
ENSGALG00000015858	4.96474	5.40314	5.49552	5.3565	5.30021	5.64603	5.31438	5.88928
ENSGALG00000021897	6.85298	6.30641	5.89831	5.40594	6.00745	6.21794	5.38543	5.54791
ENSGALG00000007888	3.16066	5.09566	3.37836	3.36531	4.11982	3.38961	4.45056	3.74699
ENSGALG00000009222	4.21289	4.62104	4.58498	4.54087	4.50637	4.41203	4.2964	4.48049
ENSGALG00000016929	3.58719	4.41103	3.47362	3.55609	3.34473	3.39324	3.66792	3.96273
ENSGALG00000010743	5.84556	5.73451	5.39429	5.14735	5.15277	6.20797	5.18853	9.2367
ENSGALG00000023157	9.089	8.00558	7.78375	8.01642	6.74734	7.77309	7.42744	7.17083
ENSGALG00000006905	4.94976	6.47103	5.0563	5.27088	4.89079	7.12129	7.15869	5.99366
ENSGALG00000015649	4.94736	5.31564	4.8568	4.63421	5.01233	4.42484	5.20939	4.85176
ENSGALG00000019241	8.68723	8.59686	9.93874	10.2181	9.47236	9.02842	8.91407	9.50689
ENSGALG00000002850	3.44398	4.41071	3.7943	3.11766	3.08224	3.7202	4.34815	4.37669
ENSGALG00000002928	3.69435	5.17997	4.21354	4.23203	4.98915	4.16902	4.99984	4.51497
ENSGALG00000002358	9.5008	6.05427	9.26002	12.753	12.7876	9.77405	4.90313	6.70212
ENSGALG00000002787	3.86593	4.4888	4.11081	3.12018	2.90612	3.89029	4.50386	4.32995
ENSGALG00000011744	3.15226	3.11241	2.68568	3.01841	2.92538	2.80712	3.01762	2.92415
ENSGALG00000010083	5.7356	4.56684	4.9602	5.94443	6.05193	4.92302	4.9417	4.96211
ENSGALG00000013931	4.25333	4.7438	4.34865	3.58222	4.2695	4.61556	4.42732	4.09496
ENSGALG00000015299	9.77662	9.57003	10.2749	8.69199	9.95726	9.05222	9.44885	9.43709
ENSGALG00000004364	7.81936	8.51464	9.05848	9.07231	8.28887	8.88576	8.46386	9.60558
ENSGALG00000006464	8.7747	8.62734	7.68977	7.76507	7.90559	8.35473	8.74949	8.11398
ENSGALG00000002681	5.42842	5.7055	5.40893	4.44	7.61531	5.17824	4.93669	4.54152
ENSGALG00000017384	8.6774	9.18972	8.08875	7.74673	8.17203	8.32707	9.04718	9.41301
ENSGALG00000003283	3.65132	5.35862	3.87569	3.43842	3.68203	4.76405	3.75876	3.63741
ENSGALG00000006783	6.63758	7.57419	6.91944	6.87163	6.9322	7.04454	7.41661	6.45211
ENSGALG00000004383	7.85046	7.12054	7.14469	7.50206	7.39753	6.63569	7.19549	7.17571
ENSGALG00000013745	3.74135	4.11223	3.64596	3.54576	4.01915	3.86884	4.14497	3.71192
ENSGALG00000004425	5.05415	5.944	5.06625	5.87605	5.63847	5.61556	5.58112	4.66403
ENSGALG00000006296	5.97155	7.64054	5.65792	6.21066	6.50996	5.78466	7.12981	5.8328
ENSGALG00000020989	8.34865	8.24802	9.69249	9.37218	9.16391	8.64332	8.63348	9.64585
ENSGALG00000007914	7.04864	7.59899	7.03279	6.67886	7.56841	7.21742	7.62932	7.3976
ENSGALG00000004568	4.32108	3.08044	3.23725	2.75428	3.26483	3.82249	4.16191	3.46806
ENSGALG00000007241	7.35313	7.84102	7.45876	6.61832	6.69348	7.08533	7.66841	7.33297
ENSGALG00000011739	2.75386	1.94321	2.48421	2.75658	3.28459	2.1738	3.2551	3.02129
ENSGALG00000014164	4.28571	5.59339	3.93602	3.83176	4.42303	4.8233	5.11677	4.71022
ENSGALG00000012338	7.47304	8.2714	9.69616	10.9482	9.05286	7.86333	7.9613	7.51682
ENSGALG00000016365	6.58643	6.88421	6.29863	6.55674	5.90611	6.3591	6.84067	6.00767
ENSGALG00000015459	7.93074	8.61175	8.14102	8.85145	8.9311	7.47463	8.37306	8.83708
ENSGALG00000002624	3.3794	3.80948	3.57239	3.16863	3.20668	2.92228	3.58712	3.35719
ENSGALG00000006417	6.21863	7.30579	7.92365	6.53471	7.99834	6.791	7.61424	6.4297
ENSGALG00000004352	9.08006	8.86891	9.58514	9.59093	9.34824	9.40327	8.93999	9.42498
ENSGALG00000002060	6.7372	6.78837	5.83104	6.18845	5.91775	6.03912	6.13734	6.31292
ENSGALG00000017002	4.30955	4.80468	4.62921	4.27108	4.84953	4.53644	4.54864	4.05098
ENSGALG00000015896	4.028	4.58669	4.01712	3.65999	3.94153	3.78297	3.61216	3.56701
ENSGALG00000006834	4.56046	3.73253	4.02275	3.47912	3.89314	3.88359	4.30492	3.93228
ENSGALG00000004643	8.63612	8.21255	7.27918	8.75094	8.13303	8.56518	8.05313	7.07361
ENSGALG00000001957	6.12182	6.27852	6.6443	6.9239	6.40877	6.35928	6.34546	6.64425
ENSGALG00000016655	4.00687	3.56056	3.94556	4.12225	3.41835	3.90266	3.29314	3.9416
ENSGALG00000008937	5.61219	5.77354	4.75602	4.48631	4.62653	5.28901	5.81319	4.2646
ENSGALG00000018373	15.3596	13.889	15.6709	15.8952	15.4721	14.5735	13.6609	14.5906
ENSGALG00000007040	7.72203	11.1965	8.59035	7.44285	7.16074	8.95056	8.688	8.10823
ENSGALG00000015455	3.86857	3.54944	9.19616	3.28059	3.76678	3.58219	3.42583	4.18347
ENSGALG00000006867	5.36529	6.20249	5.74059	5.80892	5.57658	6.11342	6.32689	6.55537
ENSGALG00000006490	6.90434	5.64724	5.69743	5.53012	5.89845	5.20856	5.26815	5.70124
ENSGALG00000009214	6.81031	7.01013	6.275	6.53357	6.56455	6.74684	6.54404	5.90428
ENSGALG00000007961	9.67873	8.75197	8.90811	10.0884	9.28163	9.54321	9.68041	9.81371
ENSGALG00000004325	4.88647	5.13242	4.36068	4.25615	4.28087	4.74611	4.7548	3.98368
ENSGALG00000005219	4.90884	5.40316	4.15615	5.46799	4.76807	5.61371	5.99823	7.59809
ENSGALG00000019921	6.20051	6.21732	5.9446	5.97209	6.60017	5.36969	5.67543	5.41625
ENSGALG00000016117	7.57527	6.75978	6.48532	6.28511	6.35634	6.70665	7.19251	6.3645
ENSGALG00000013156	7.00494	7.16623	6.63351	6.0949	6.29101	6.8702	7.7584	7.60138
ENSGALG00000011137	7.71906	7.52067	7.98489	7.9164	7.21076	7.85501	7.57922	7.88004
ENSGALG00000001729	6.83266	7.33471	7.13962	6.70327	7.62842	7.43977	6.76644	6.80952
ENSGALG00000002788	5.30442	5.8173	5.84354	5.60806	5.51632	5.68686	5.98582	5.84677
ENSGALG00000003226	3.9353	4.00097	3.36251	3.34885	4.05112	3.60382	3.94731	4.06099
ENSGALG00000002499	6.33784	6.6225	5.59115	6.0662	5.12508	6.42442	6.45875	6.49713
ENSGALG00000009264	8.97865	8.38577	8.0261	8.22217	7.91784	7.54445	8.08032	7.65396
ENSGALG00000008572	5.86987	6.15405	4.93536	5.74676	5.21407	5.51838	5.50681	4.42048
ENSGALG00000005336	10.7806	10.2758	10.1534	10.2659	10.3089	10.2572	10.448	10.0471
ENSGALG00000010825	5.22765	10.0365	11.0675	7.51607	5.05876	7.34604	5.27866	5.84405
ENSGALG00000007928	4.83892	5.28688	5.99445	5.60869	6.08368	5.37703	5.37962	5.73364
ENSGALG00000010693	4.10946	6.13196	5.31453	4.11337	4.51153	5.3627	5.5964	6.4086
ENSGALG00000006276	5.64424	6.47709	4.99506	4.25486	4.24956	5.34146	5.70988	4.46607
ENSGALG00000010124	13.0992	13.9242	13.1725	13.2724	12.9338	13.6881	13.9499	14.2067
ENSGALG00000017098	8.46723	9.06102	8.71788	8.29249	7.89065	8.59235	9.09503	9.03487
ENSGALG00000018992	5.07385	5.31543	5.42701	5.00146	4.9299	5.14908	4.95896	5.37333
ENSGALG00000009984	3.73178	3.72516	3.68116	3.61358	3.91968	3.29905	3.79483	3.9972
ENSGALG00000009714	4.7721	5.16318	4.69297	5.6712	5.1257	4.35129	4.64005	4.2771
ENSGALG00000005911	5.24931	6.19127	5.4219	4.87529	5.34757	5.88354	5.97347	6.58745
ENSGALG00000015949	6.44364	6.32912	6.04498	8.15398	5.69101	5.69044	5.96225	5.85535
ENSGALG00000024481	5.9289	7.96897	6.38025	5.36032	4.82019	6.95862	6.64543	7.54563
ENSGALG00000001279	4.05887	4.64306	4.69845	3.98335	4.13899	4.87592	4.38736	4.32165
ENSGALG00000016486	3.45295	4.01312	4.09659	3.71009	4.43278	4.52957	3.3364	3.22701
ENSGALG00000000550	5.64677	6.09631	5.2384	5.0989	4.97291	5.35075	5.93885	5.51639
ENSGALG00000014513	7.55179	9.33888	8.62577	7.84183	8.02228	8.24229	8.97735	10.2466
ENSGALG00000003321	6.85801	9.00191	7.34431	8.59579	8.17915	7.48678	9.34619	9.42408
ENSGALG00000008392	4.86835	4.45863	4.05637	3.67162	3.62262	5.71943	4.10952	3.49253
ENSGALG00000015000	5.31195	6.00561	5.02466	4.65725	5.12337	5.71945	5.52571	5.73283
ENSGALG00000002898	6.15913	5.6368	5.31237	5.58662	5.38293	7.71907	5.47771	5.73327
ENSGALG00000004055	5.20966	4.86081	3.55251	4.62259	3.91849	5.3169	4.56059	4.25039
ENSGALG00000012993	6.46961	6.83379	7.58271	7.34652	7.17074	6.67146	7.11851	7.55685
ENSGALG00000004754	4.38844	4.5123	4.278	4.22782	4.29049	4.09816	4.23383	4.4959
ENSGALG00000000139	6.24273	7.85352	6.59152	6.2655	7.63937	8.06398	9.55345	7.13377
ENSGALG00000021619	8.90292	9.40128	9.86362	9.01868	8.97488	9.35774	9.37012	9.38256
ENSGALG00000010884	3.85454	4.50148	4.04409	3.76161	3.86768	3.85516	4.24022	4.06023
ENSGALG00000012404	6.01785	8.57879	8.22334	6.16259	6.92097	7.49393	6.97391	7.7038
ENSGALG00000005493	4.7349	4.70555	4.16844	5.03769	5.12008	4.79396	4.94302	4.60929
ENSGALG00000012165	4.17695	5.56553	3.55201	3.72493	5.54784	4.84527	4.46158	4.52662
ENSGALG00000006633	6.29333	6.99565	7.68156	6.6806	6.80822	7.11867	6.58573	5.37415
ENSGALG00000012259	8.89705	8.59555	8.30078	8.57617	8.39194	8.39295	8.19982	8.35818
ENSGALG00000015843	6.38035	5.80173	5.16639	4.57012	4.90769	5.20401	5.35688	5.02894
ENSGALG00000014031	5.18858	5.46308	5.37439	6.9163	6.72097	5.1084	5.1214	5.66509
ENSGALG00000004974	6.55466	6.5728	7.76845	7.67896	7.5982	6.65243	7.11157	7.08979
ENSGALG00000023338	7.40363	7.25374	8.06971	9.79091	7.6904	7.91555	7.41065	7.88943
ENSGALG00000006561	7.41902	6.51017	6.62334	6.31986	7.32022	6.62821	7.21115	7.16854
ENSGALG00000008156	3.62391	2.86927	3.23376	3.16541	2.99593	4.20394	2.65168	2.32958
ENSGALG00000002037	5.68108	6.48661	7.36897	7.11494	7.01883	6.24439	5.95215	6.25408
ENSGALG00000017227	5.71864	5.03991	5.1031	5.29746	5.65393	4.97542	5.1675	5.41931
ENSGALG00000005035	5.63351	5.19099	5.35137	5.636	5.13778	5.80059	5.88623	5.57982
ENSGALG00000010006	5.8153	6.00296	5.48276	5.74963	5.54557	5.81555	5.98965	5.43356
ENSGALG00000009562	5.4812	7.47103	8.26711	6.79361	5.15892	7.2058	4.9931	6.60698
ENSGALG00000011436	10.2626	10.1209	10.8165	10.8023	10.5606	10.7986	10.0498	9.59106
ENSGALG00000016487	8.19393	7.22736	7.28192	6.91888	8.13758	7.14638	6.81014	6.47235
ENSGALG00000005683	5.03471	5.14818	5.37462	5.6711	5.00267	5.14164	5.29202	5.2773
ENSGALG00000010541	4.51318	5.79398	5.50176	4.75776	4.64369	4.81936	5.07284	4.76523
ENSGALG00000006646	5.30655	6.10963	6.07836	5.96656	5.95508	5.50232	5.44404	5.82674
ENSGALG00000008054	9.34075	9.79303	9.79298	9.84859	9.63887	9.31059	9.02761	9.71134
ENSGALG00000008939	5.57264	6.41919	5.20265	5.06565	5.2832	5.59497	5.71006	6.04371
ENSGALG00000005475	7.06342	7.99647	8.66817	7.56992	7.74627	7.87949	8.43514	9.06176
ENSGALG00000020338	10.5426	10.6661	10.9819	10.9501	10.6317	10.9009	11.0526	11.2364
ENSGALG00000014647	7.43218	7.53754	6.92313	6.84171	6.65484	7.7428	7.60116	7.87084
ENSGALG00000005678	5.30776	5.18518	5.07473	4.49767	4.8	5.37298	5.11184	4.88753
ENSGALG00000016377	4.9899	5.69692	5.52301	5.29958	5.7945	6.14548	5.7906	5.39152
ENSGALG00000012726	7.5362	8.70796	7.68979	8.59179	8.94563	8.04822	8.96939	7.02035
ENSGALG00000002728	6.38808	6.19745	6.11273	6.09784	6.72594	5.93622	5.38644	5.96405
ENSGALG00000008152	6.52091	6.94392	7.56916	7.36713	8.11484	6.65305	6.72425	5.83971
ENSGALG00000016764	7.37513	7.87847	7.53078	7.19393	7.42095	7.7996	7.8771	7.67612
ENSGALG00000010244	6.41115	7.75204	7.50994	7.93143	7.24374	6.15346	7.02612	5.98103
ENSGALG00000010243	11.7418	12.5086	12.2887	12.4004	11.7384	10.8463	11.2465	11.6043
ENSGALG00000007492	6.54555	6.98859	6.27669	5.80633	7.43584	6.65921	7.01817	6.1399
ENSGALG00000016226	6.2902	5.86847	6.30537	5.87268	5.61764	6.08126	5.81324	5.24472
ENSGALG00000004205	7.5082	7.31892	8.25888	8.40266	8.31382	7.55425	7.6671	8.11624
ENSGALG00000009641	7.21516	8.90211	7.8425	7.21854	6.69386	8.82533	8.16925	7.15236
ENSGALG00000004728	8.21824	9.58457	9.27619	10.682	8.35867	9.1412	9.04979	7.97538
ENSGALG00000005120	5.29616	7.65589	5.39394	5.418	4.72055	7.20336	5.31667	5.52008
ENSGALG00000004813	7.97951	8.04534	7.97211	7.85255	8.78688	7.1485	7.95108	8.00127
ENSGALG00000005132	7.6846	7.60829	7.05994	7.92399	8.3504	7.11286	7.88944	7.08508
ENSGALG00000010684	8.52156	7.97055	8.22374	8.43889	8.35485	8.11267	7.75804	8.0189
ENSGALG00000011200	6.38641	6.79096	6.79608	7.02	6.89439	6.68135	6.85958	6.7781
ENSGALG00000016919	7.66102	8.20008	7.10786	7.14931	9.12674	8.31363	8.19783	7.48918
ENSGALG00000011214	6.7809	8.18986	7.03669	8.52919	6.26103	8.98527	8.1141	6.46893
ENSGALG00000011086	5.87421	9.29477	7.14266	7.17684	5.74271	9.57358	8.14034	8.46629
ENSGALG00000000562	8.43034	11.1231	9.30229	8.77291	10.1141	9.64884	11.9718	11.5267
ENSGALG00000010917	11.6252	10.7384	10.4668	10.512	10.0384	10.1013	10.9545	10.962
ENSGALG00000001811	8.70755	8.7463	9.05289	9.17225	8.08732	8.15053	8.22737	8.51668
ENSGALG00000009505	4.60168	4.59318	4.67851	4.13023	4.23509	4.34643	4.26535	3.71153
ENSGALG00000012360	5.87443	5.42984	4.51113	4.75827	4.80789	4.54342	5.34178	4.73954
ENSGALG00000011663	6.16644	6.31013	5.81995	5.45107	5.92524	5.47256	5.06185	5.57182
ENSGALG00000010671	9.70669	10.6377	9.80051	9.82227	9.80443	9.75038	10.6259	10.9324
ENSGALG00000002964	4.13645	4.57165	4.26485	3.93437	4.15704	4.6695	4.12804	3.89505
ENSGALG00000001805	7.27455	5.7199	5.57098	7.3512	5.02001	6.44689	5.94522	4.97355
ENSGALG00000008684	12.2479	12.263	11.2947	11.9233	10.8656	11.9069	12.5144	12.2123
ENSGALG00000013359	6.83921	7.46883	6.38568	6.89306	6.24276	7.11396	7.20263	6.74051
ENSGALG00000003359	8.52739	8.09652	8.42529	8.67543	7.75383	8.27096	8.02236	7.84466
ENSGALG00000024086	11.0761	10.7485	11.1989	11.4386	11.0766	11.1471	10.7337	10.9961
ENSGALG00000008394	6.47998	6.76662	6.34772	6.42444	6.68919	6.01366	6.47369	6.20335
ENSGALG00000016820	7.08191	6.5158	6.02056	6.78202	5.68388	6.7797	5.6638	5.65918
ENSGALG00000005845	5.68676	5.16618	4.28738	4.70822	4.72349	4.69979	5.05677	4.44689
ENSGALG00000000615	6.30886	7.39823	6.89848	6.1377	6.10185	6.67624	7.15775	7.34137
ENSGALG00000011432	3.39131	4.38322	3.45241	3.0796	3.50135	3.64616	3.53119	3.08205
ENSGALG00000024380	4.74028	5.28543	4.94401	4.90084	4.83386	4.95683	4.71622	4.9631
ENSGALG00000013408	5.75091	6.60791	6.25109	6.76025	5.91479	6.23043	5.99166	5.77732
ENSGALG00000016666	9.3509	9.47021	9.88144	9.73258	10.5245	9.08562	10.3666	8.63834
ENSGALG00000005135	9.15818	10.2398	8.08818	6.21512	5.01389	8.75747	8.97553	8.01398
ENSGALG00000011099	2.61353	3.7672	2.30505	1.67468	2.30185	3.38335	3.23231	1.92776
ENSGALG00000000018	4.84642	4.578	7.14279	6.92645	7.43211	5.51575	3.65354	4.37763
ENSGALG00000000019	10.6572	9.67278	10.8547	11.0099	10.8357	10.2546	10.0586	10.323
ENSGALG00000023627	8.39653	8.92987	10.145	9.49548	10.4423	9.19284	9.10037	9.41441
ENSGALG00000000146	5.18244	4.87234	5.60018	5.53304	5.50893	5.36897	4.98099	5.20463
ENSGALG00000008022	10.5647	12.6432	13.3042	12.0593	11.821	12.7408	12.8281	12.326
ENSGALG00000000184	4.13732	4.55898	4.13733	4.28453	4.60231	4.58563	3.9527	5.13346
ENSGALG00000000215	3.22046	3.72813	4.56922	3.02126	3.33567	3.78241	4.04299	3.83708
ENSGALG00000000293	6.30306	5.63974	6.39587	6.78847	10.2336	6.14722	6.23831	6.46703
ENSGALG00000000295	4.74667	4.49844	4.58742	4.62623	5.25034	4.68661	4.63922	4.77027
ENSGALG00000000300	6.99897	6.23012	6.11755	6.98803	6.49446	6.42295	6.76652	5.88024
ENSGALG00000000307	8.35931	7.29524	7.67325	8.11362	7.44447	7.69413	7.56057	7.68707
ENSGALG00000000312	4.43826	4.13071	4.65329	4.27304	4.88791	4.29745	4.67317	4.92123
ENSGALG00000000327	4.3217	3.73142	3.46112	3.94417	4.22106	4.14543	3.40708	3.04399
ENSGALG00000000329	7.9949	6.56404	7.33823	7.07356	6.76197	6.32319	6.03158	6.56347
ENSGALG00000000336	3.07123	3.61503	3.57973	3.29016	2.3221	3.16517	2.69365	3.65861
ENSGALG00000000357	3.03353	4.70458	4.13531	3.50212	3.43402	4.63325	3.10877	3.04763
ENSGALG00000000360	7.11793	8.21018	7.51693	7.54997	7.15996	7.69474	8.12507	8.17529
ENSGALG00000000362	8.15787	9.10336	9.71252	9.46402	8.72173	9.21941	8.43662	9.19731
ENSGALG00000000363	6.84015	8.35602	7.87748	7.97006	7.64641	8.03879	8.10741	8.61035
ENSGALG00000000385	5.848	6.28839	6.31699	6.27624	5.98046	5.39129	5.62917	5.26057
ENSGALG00000000390	5.66837	5.55836	5.51132	5.65091	5.58449	4.98252	5.30969	5.18829
ENSGALG00000000394	6.61536	6.56202	7.89042	7.94412	7.77453	7.29431	7.54837	7.68801
ENSGALG00000000401	6.17587	6.75144	6.55974	6.12721	6.08179	6.05379	6.93939	7.03083
ENSGALG00000000406	5.0566	4.87287	4.78044	4.2753	5.12582	5.13503	4.86077	4.95113
ENSGALG00000000410	4.85582	4.76305	4.89863	5.18744	5.02566	5.08423	5.33747	5.83249
ENSGALG00000000449	7.33323	6.60117	6.31233	7.65909	6.66602	6.84965	6.93568	6.4675
ENSGALG00000000458	5.75174	5.787	6.50942	7.15457	6.64059	6.44516	5.92034	6.40154
ENSGALG00000000461	5.02592	4.33725	5.05974	4.53126	5.08816	4.70252	4.87524	4.8812
ENSGALG00000021714	4.76897	5.05664	4.7732	5.047	5.36041	4.95984	5.48448	5.43088
ENSGALG00000000484	7.28269	6.82237	7.14893	7.55003	7.60156	7.35701	7.05138	7.2641
ENSGALG00000000503	9.37134	8.72208	9.98208	10.4848	9.75974	9.52392	9.38182	9.90962
ENSGALG00000000509	4.7841	4.64324	5.54676	5.49138	4.54634	4.39623	4.48223	4.68807
ENSGALG00000000518	4.00568	3.72476	3.78776	3.58194	3.74723	3.23561	4.00356	3.5375
ENSGALG00000000543	6.21181	6.645	6.46873	6.53954	6.3424	6.24317	7.34407	7.03277
ENSGALG00000000545	5.76914	5.93665	6.1298	6.49894	6.281	6.26303	5.90266	6.22516
ENSGALG00000000573	5.56199	6.44602	6.3515	5.91833	5.82867	5.78572	6.22578	6.28219
ENSGALG00000000577	4.69832	5.65773	4.63066	5.32353	5.26057	5.10192	5.43342	4.41543
ENSGALG00000000584	6.90614	7.78288	7.34886	7.70316	8.18159	7.30403	7.11636	7.5574
ENSGALG00000000599	6.08224	6.80892	6.47436	6.55127	6.7457	7.63398	6.9025	6.54603
ENSGALG00000000603	8.5477	8.38581	9.18218	9.56589	8.67981	8.94045	8.83834	9.10139
ENSGALG00000000604	7.87091	7.21341	8.5937	8.62694	7.07109	7.45749	7.81977	7.76512
ENSGALG00000000628	6.53103	6.75814	7.13924	7.53229	7.05789	6.84996	6.97118	7.33818
ENSGALG00000000673	6.12306	4.49964	5.25241	4.80803	5.27813	5.62416	5.28558	5.24033
ENSGALG00000000674	5.67873	5.15528	6.28395	6.1283	6.16645	5.75091	5.91845	6.32422
ENSGALG00000022030	7.07644	6.22477	6.10117	6.37116	6.23026	6.23645	6.32144	5.9634
ENSGALG00000000699	7.15612	7.16509	8.20362	7.9749	7.02513	7.87881	7.76309	7.83825
ENSGALG00000000721	6.05975	5.43727	5.87772	6.04706	6.06651	6.23103	6.26048	6.16945
ENSGALG00000000723	7.82395	6.77241	8.0581	6.90118	6.77464	6.98585	7.10269	6.94008
ENSGALG00000000733	4.90986	4.9318	4.73428	5.31733	5.15455	4.67059	4.99391	5.27018
ENSGALG00000000748	6.29714	6.60438	7.23754	7.09602	6.73505	6.92177	6.71243	6.9752
ENSGALG00000000750	3.48751	3.66148	4.08261	3.57835	3.69868	3.28035	3.31128	3.63506
ENSGALG00000024051	2.15482	2.46855	2.47099	2.38087	3.28023	3.09961	1.86168	1.96274
ENSGALG00000000785	7.32915	7.42138	7.98127	8.47323	6.56112	8.82933	7.31381	6.90891
ENSGALG00000000808	5.16764	4.7168	6.2333	5.87872	5.94511	4.31012	4.49132	4.70898
ENSGALG00000000811	6.70633	6.55824	6.56481	7.1177	6.36784	6.38204	6.73364	6.42408
ENSGALG00000000814	5.56797	6.4171	4.8437	5.77347	4.98489	5.73667	6.16939	6.24984
ENSGALG00000000844	5.01904	4.59059	4.67377	5.04116	4.07398	4.63794	4.98516	5.13663
ENSGALG00000000869	5.02231	5.9344	5.35811	5.03084	5.48672	5.22062	5.60986	5.44706
ENSGALG00000000874	7.37758	4.368	5.3403	5.3254	5.33438	4.83519	4.83369	5.3306
ENSGALG00000000890	4.55134	4.75519	4.25981	4.15026	4.49333	4.27702	4.79596	5.98219
ENSGALG00000000893	5.33773	5.58635	5.26021	5.31057	10.5332	5.39621	5.49422	5.52712
ENSGALG00000000906	4.30356	4.23809	4.12904	4.17442	3.97163	4.18063	4.07234	4.61619
ENSGALG00000000917	5.05073	4.35941	4.34142	3.348	5.4684	4.15066	4.06579	4.23818
ENSGALG00000000930	4.57706	4.27853	4.96509	4.58215	4.93832	5.19192	3.93027	4.36195
ENSGALG00000000935	4.26484	5.40979	5.15505	5.49636	4.37318	5.39133	4.30343	5.11
ENSGALG00000000974	5.10302	6.10999	5.21005	4.73659	5.88962	5.45156	6.11286	5.03409
ENSGALG00000001001	8.27188	7.83909	8.25774	8.62688	7.84685	7.84153	7.63761	7.82288
ENSGALG00000001021	5.44192	5.89219	6.47961	6.86905	6.2223	5.84745	6.13261	6.40487
ENSGALG00000001022	5.8155	6.25881	5.33717	4.99542	5.35009	5.44016	5.48924	4.96821
ENSGALG00000001025	3.04668	3.43314	3.06118	2.73321	3.11874	3.85507	3.08513	3.29074
ENSGALG00000001037	4.34578	4.16606	4.16024	4.11877	3.9938	4.34688	4.25952	3.56132
ENSGALG00000001042	7.30104	7.33813	7.81913	7.92276	7.21395	7.18525	7.74366	7.66308
ENSGALG00000001045	5.94335	4.68458	5.20077	5.69071	5.08508	5.19645	4.94903	5.09351
ENSGALG00000001046	7.94995	7.60311	7.51394	7.11122	6.03203	7.58282	7.40407	6.9951
ENSGALG00000001048	4.67558	4.61672	3.58244	4.84409	3.98377	5.97989	4.37538	4.03578
ENSGALG00000001065	4.29273	3.11751	3.79985	3.5233	3.86326	4.2126	3.92295	3.3913
ENSGALG00000001071	9.05242	8.82627	9.19875	9.17878	8.8957	9.83649	9.40266	9.42515
ENSGALG00000001073	4.91163	4.93852	4.80411	4.58665	5.52243	4.96137	5.01455	5.18432
ENSGALG00000001079	5.64827	4.10548	4.745	4.87581	4.74744	4.8555	4.85527	4.58911
ENSGALG00000001082	8.04277	8.45527	7.53971	7.74281	7.08983	8.28881	8.44987	8.30897
ENSGALG00000001084	4.20704	4.05665	4.42623	4.03974	3.91976	4.57082	4.07293	4.25531
ENSGALG00000001094	6.00247	5.2846	5.35645	5.322	5.37669	5.92709	5.35462	5.32253
ENSGALG00000001097	3.68057	4.21851	4.46515	4.98008	4.41745	5.13508	3.87829	4.35511
ENSGALG00000001099	2.86421	3.19979	2.73132	2.65309	2.50565	3.31275	3.39881	2.81117
ENSGALG00000001110	4.2782	4.47739	4.84531	4.78207	4.24813	4.27285	4.5524	4.46586
ENSGALG00000001129	5.83428	3.50943	3.9817	4.03863	4.46713	4.32022	3.06593	3.52959
ENSGALG00000001158	6.56819	6.8676	7.11654	7.50248	6.60827	7.27877	6.9207	7.201
ENSGALG00000001165	4.5158	4.3448	4.68563	4.44028	4.45705	4.07212	4.16557	4.2916
ENSGALG00000001181	4.69293	4.10529	3.48494	3.23893	3.63578	3.50377	4.02674	3.91727
ENSGALG00000001183	7.24769	7.07266	7.77678	7.91862	7.46245	7.71555	7.64162	7.78992
ENSGALG00000001200	5.29896	4.69992	4.90495	4.62312	5.00136	4.79277	4.64611	5.35597
ENSGALG00000001202	3.91642	3.77526	3.46757	3.11825	3.98192	3.47621	3.6246	3.78035
ENSGALG00000001207	6.9102	6.55008	7.37049	7.61839	6.45058	7.1903	7.03079	6.69181
ENSGALG00000001217	9.4593	9.17395	9.85314	11.3415	10.754	9.03887	8.87556	9.4182
ENSGALG00000001219	4.82251	5.10342	4.95364	4.78117	5.16428	4.7389	5.2467	4.98854
ENSGALG00000001234	7.65783	6.5316	7.50039	8.79583	9.58857	7.34095	8.12859	7.04319
ENSGALG00000021570	6.48379	6.43623	6.03969	6.34729	5.48949	6.11488	6.44498	6.34351
ENSGALG00000001239	5.54378	5.07888	5.708	5.9917	5.67191	5.60289	5.75497	5.70931
ENSGALG00000001261	5.02637	4.37219	5.04829	4.78909	4.60589	5.50618	4.6189	5.10516
ENSGALG00000001270	4.60824	4.15215	4.50636	4.47239	4.00908	3.51669	3.87838	3.90225
ENSGALG00000001275	3.40679	4.16427	2.7912	3.06318	4.15712	3.8192	2.84191	2.99826
ENSGALG00000001277	1.82493	2.68372	1.72908	2.20131	2.88633	2.77786	2.45905	2.57624
ENSGALG00000001289	5.86674	5.17237	5.54043	5.72677	5.39358	6.29819	5.47484	5.83906
ENSGALG00000001291	5.89962	5.44416	6.39499	6.45481	5.90289	5.9892	5.51103	6.10365
ENSGALG00000001316	6.05569	5.92306	6.33898	5.15828	5.21111	5.51564	4.91766	4.78101
ENSGALG00000001328	10.8278	10.4687	10.3137	11.7407	11.1902	11.1585	9.85371	9.00882
ENSGALG00000001342	4.00596	3.69116	3.4723	3.97281	3.24372	3.84402	3.2328	3.93568
ENSGALG00000001345	4.09189	3.61469	4.04646	4.26793	3.82169	3.66592	3.96458	3.22682
ENSGALG00000001350	4.92285	5.24453	5.38811	5.58544	5.68942	4.6273	4.88766	5.34676
ENSGALG00000001364	5.75245	6.47501	6.05512	5.60668	5.63511	5.73153	6.32329	5.62122
ENSGALG00000001370	7.30343	8.10498	9.07215	8.67095	8.44387	8.24234	8.72669	8.49265
ENSGALG00000001405	5.19889	7.35232	7.9665	7.29536	6.6315	6.43138	4.54452	6.51777
ENSGALG00000001410	3.17515	3.71717	3.12758	2.33961	3.15829	3.43341	4.04706	2.88125
ENSGALG00000001433	4.93801	4.57179	5.1725	4.38006	4.18719	4.17316	5.86891	6.75194
ENSGALG00000001486	3.16622	5.85992	5.36118	4.2755	4.5828	5.40054	7.84487	8.57167
ENSGALG00000001491	5.23555	5.40002	5.81677	5.94661	5.22631	5.32624	5.33043	5.88215
ENSGALG00000001492	8.8962	6.98418	6.98536	8.21047	6.95787	6.36913	7.19648	7.49519
ENSGALG00000001527	7.44969	7.19959	7.9868	8.04118	7.8987	7.51537	7.2981	7.81142
ENSGALG00000021563	6.66297	5.86151	5.52902	6.31303	6.11726	5.55747	5.36332	5.82233
ENSGALG00000001535	8.35797	8.48061	8.89723	9.44648	8.62385	8.55598	8.31069	8.61107
ENSGALG00000001536	5.38776	5.49975	6.20214	6.29533	5.58282	5.41949	5.16244	5.84573
ENSGALG00000001544	2.99054	3.01726	2.78937	2.52681	2.54653	2.69111	2.84027	2.32729
ENSGALG00000001565	2.88634	3.44456	3.0461	2.12492	3.11916	2.2999	3.14082	1.79929
ENSGALG00000001577	7.03925	7.26025	6.72413	6.72673	6.77797	7.24647	7.31693	7.43789
ENSGALG00000001579	3.82603	3.70734	3.69545	3.93624	4.03465	3.83112	3.04701	4.59727
ENSGALG00000001589	3.21453	4.93438	3.45964	2.97785	3.11346	3.55895	5.5503	4.76504
ENSGALG00000001603	5.41865	5.29931	5.59366	5.40932	5.59195	5.11388	5.41496	5.66682
[truncated: 6,909 more rows]
