# Supplementary material for: Gene Expression in Chicken Reveals Correlation with Structural Genomic Features and Conserved Patterns of Transcription in the Terrestrial Vertebrates
Source: PLoS One. 2010 Aug 5;5(8):e11990. doi: 10.1371/journal.pone.0011990 (PMC2916831; doi:10.1371/journal.pone.0011990)
Supplement: Table S2 — Lists of tissue specific genes and housekeeping genes. (0.20 MB XLS) [file pone.0011990.s002.xls]

## Sheet: brain
ENSGALG00000012388
ENSGALG00000006130
ENSGALG00000019794
ENSGALG00000012908
ENSGALG00000020199
ENSGALG00000006203
ENSGALG00000006060
ENSGALG00000008313
ENSGALG00000016595
ENSGALG00000019459
ENSGALG00000002103
ENSGALG00000015542
ENSGALG00000014943
ENSGALG00000014648
ENSGALG00000010241
ENSGALG00000013537
ENSGALG00000015087
ENSGALG00000005076
ENSGALG00000004736
ENSGALG00000004852
ENSGALG00000021459
ENSGALG00000007284
ENSGALG00000009350
ENSGALG00000002958
ENSGALG00000000644
ENSGALG00000014994
ENSGALG00000002883
ENSGALG00000016380
ENSGALG00000007458
ENSGALG00000012290
ENSGALG00000000972
ENSGALG00000023486
ENSGALG00000010780
ENSGALG00000004789
ENSGALG00000000112
ENSGALG00000023781
ENSGALG00000012939
ENSGALG00000021897
ENSGALG00000006490
ENSGALG00000022030
ENSGALG00000000874
ENSGALG00000021563
ENSGALG00000002515
ENSGALG00000003582
ENSGALG00000003614
ENSGALG00000004218
ENSGALG00000004766
ENSGALG00000004936
ENSGALG00000005128
ENSGALG00000005176
ENSGALG00000007565
ENSGALG00000009224
ENSGALG00000009722
ENSGALG00000010158
ENSGALG00000010179
ENSGALG00000012006
ENSGALG00000012181
ENSGALG00000012893
ENSGALG00000015789
ENSGALG00000016913
ENSGALG00000000168
ENSGALG00000000244
ENSGALG00000000314
ENSGALG00000000441
ENSGALG00000000507
ENSGALG00000000653
ENSGALG00000001285
ENSGALG00000001319
ENSGALG00000001352
ENSGALG00000001437
ENSGALG00000001490
ENSGALG00000001677
ENSGALG00000001698
ENSGALG00000001716
ENSGALG00000001728
ENSGALG00000001869
ENSGALG00000001879
ENSGALG00000001966
ENSGALG00000002282
ENSGALG00000002356
ENSGALG00000002477
ENSGALG00000002554
ENSGALG00000002713
ENSGALG00000002740
ENSGALG00000002840
ENSGALG00000002953
ENSGALG00000002993
ENSGALG00000003286
ENSGALG00000003309
ENSGALG00000003567
ENSGALG00000003755
ENSGALG00000023663
ENSGALG00000003777
ENSGALG00000024111
ENSGALG00000003911
ENSGALG00000004250
ENSGALG00000004282
ENSGALG00000004309
ENSGALG00000004414
ENSGALG00000004448
ENSGALG00000004727
ENSGALG00000004758
ENSGALG00000004829
ENSGALG00000004903
ENSGALG00000004921
ENSGALG00000004955
ENSGALG00000005092
ENSGALG00000005159
ENSGALG00000005565
ENSGALG00000005594
ENSGALG00000005791
ENSGALG00000005801
ENSGALG00000005938
ENSGALG00000006088
ENSGALG00000006217
ENSGALG00000006588
ENSGALG00000006688
ENSGALG00000006916
ENSGALG00000006937
ENSGALG00000006995
ENSGALG00000007242
ENSGALG00000007531
ENSGALG00000007728
ENSGALG00000007945
ENSGALG00000008560
ENSGALG00000008567
ENSGALG00000008602
ENSGALG00000008662
ENSGALG00000008682
ENSGALG00000008734
ENSGALG00000008749
ENSGALG00000008898
ENSGALG00000009021
ENSGALG00000009192
ENSGALG00000009248
ENSGALG00000009325
ENSGALG00000009361
ENSGALG00000009388
ENSGALG00000009568
ENSGALG00000009589
ENSGALG00000009596
ENSGALG00000009619
ENSGALG00000010019
ENSGALG00000010198
ENSGALG00000010269
ENSGALG00000010379
ENSGALG00000010422
ENSGALG00000010542
ENSGALG00000010717
ENSGALG00000010722
ENSGALG00000010755
ENSGALG00000010781
ENSGALG00000010902
ENSGALG00000010929
ENSGALG00000010939
ENSGALG00000011015
ENSGALG00000011022
ENSGALG00000011236
ENSGALG00000011291
ENSGALG00000011309
ENSGALG00000012027
ENSGALG00000012163
ENSGALG00000012190
ENSGALG00000012235
ENSGALG00000012286
ENSGALG00000023128
ENSGALG00000012577
ENSGALG00000012890
ENSGALG00000012906
ENSGALG00000013145
ENSGALG00000013212
ENSGALG00000013363
ENSGALG00000013834
ENSGALG00000014186
ENSGALG00000009357
ENSGALG00000014386
ENSGALG00000013341
ENSGALG00000014845
ENSGALG00000014967
ENSGALG00000014985
ENSGALG00000015010
ENSGALG00000015028
ENSGALG00000015080
ENSGALG00000015089
ENSGALG00000015096
ENSGALG00000015112
ENSGALG00000015450
ENSGALG00000015531
ENSGALG00000015698
ENSGALG00000016251
ENSGALG00000016514
ENSGALG00000016575
ENSGALG00000016597
ENSGALG00000016681
ENSGALG00000016967
ENSGALG00000016975
ENSGALG00000017200
ENSGALG00000017254
ENSGALG00000018237
ENSGALG00000009642
ENSGALG00000016323
ENSGALG00000010997
ENSGALG00000019867
ENSGALG00000004004
ENSGALG00000010500

## Sheet: bursa
ENSGALG00000002460
ENSGALG00000004578
ENSGALG00000011479
ENSGALG00000005451
ENSGALG00000008407
ENSGALG00000006354
ENSGALG00000003523
ENSGALG00000000102
ENSGALG00000004702
ENSGALG00000011518
ENSGALG00000005932
ENSGALG00000015865
ENSGALG00000006808
ENSGALG00000008167
ENSGALG00000006276
ENSGALG00000000573
ENSGALG00000001364
ENSGALG00000002399
ENSGALG00000004713
ENSGALG00000005229
ENSGALG00000009236
ENSGALG00000010661
ENSGALG00000011019
ENSGALG00000011639
ENSGALG00000005673
ENSGALG00000013710
ENSGALG00000000624
ENSGALG00000000751
ENSGALG00000000769
ENSGALG00000001197
ENSGALG00000001231
ENSGALG00000001414
ENSGALG00000001854
ENSGALG00000002070
ENSGALG00000002225
ENSGALG00000002414
ENSGALG00000002426
ENSGALG00000002445
ENSGALG00000002655
ENSGALG00000003612
ENSGALG00000004226
ENSGALG00000004435
ENSGALG00000004522
ENSGALG00000004698
ENSGALG00000005329
ENSGALG00000005572
ENSGALG00000006511
ENSGALG00000007371
ENSGALG00000007752
ENSGALG00000008542
ENSGALG00000010175
ENSGALG00000010223
ENSGALG00000010401
ENSGALG00000010575
ENSGALG00000010623
ENSGALG00000010960
ENSGALG00000011182
ENSGALG00000011305
ENSGALG00000011372
ENSGALG00000011724
ENSGALG00000011930
ENSGALG00000012617
ENSGALG00000012714
ENSGALG00000012790
ENSGALG00000012829
ENSGALG00000013617
ENSGALG00000013837
ENSGALG00000014096
ENSGALG00000014278
ENSGALG00000014915
ENSGALG00000015006
ENSGALG00000015238
ENSGALG00000015336
ENSGALG00000015578
ENSGALG00000015925
ENSGALG00000015954
ENSGALG00000016193
ENSGALG00000016286
ENSGALG00000016997
ENSGALG00000017202
ENSGALG00000017211
ENSGALG00000018260
ENSGALG00000007155
ENSGALG00000012237
ENSGALG00000010889

## Sheet: kidney
ENSGALG00000008170
ENSGALG00000016570
ENSGALG00000000417
ENSGALG00000008731
ENSGALG00000016136
ENSGALG00000016776
ENSGALG00000004948
ENSGALG00000014139
ENSGALG00000005778
ENSGALG00000022632
ENSGALG00000009048
ENSGALG00000009380
ENSGALG00000000545
ENSGALG00000001291
ENSGALG00000002535
ENSGALG00000003596
ENSGALG00000004074
ENSGALG00000004669
ENSGALG00000005374
ENSGALG00000005401
ENSGALG00000006320
ENSGALG00000007465
ENSGALG00000009078
ENSGALG00000009784
ENSGALG00000010159
ENSGALG00000010246
ENSGALG00000011017
ENSGALG00000011343
ENSGALG00000012699
ENSGALG00000013094
ENSGALG00000013177
ENSGALG00000013384
ENSGALG00000014115
ENSGALG00000016875
ENSGALG00000017117
ENSGALG00000008624
ENSGALG00000000309
ENSGALG00000001117
ENSGALG00000001167
ENSGALG00000002283
ENSGALG00000002455
ENSGALG00000002504
ENSGALG00000002558
ENSGALG00000003219
ENSGALG00000004373
ENSGALG00000004604
ENSGALG00000004662
ENSGALG00000004684
ENSGALG00000004775
ENSGALG00000004878
ENSGALG00000005021
ENSGALG00000005096
ENSGALG00000005901
ENSGALG00000005928
ENSGALG00000006202
ENSGALG00000006308
ENSGALG00000006548
ENSGALG00000006565
ENSGALG00000007160
ENSGALG00000007259
ENSGALG00000007263
ENSGALG00000023269
ENSGALG00000007502
ENSGALG00000007755
ENSGALG00000008105
ENSGALG00000008116
ENSGALG00000008416
ENSGALG00000009022
ENSGALG00000009205
ENSGALG00000009645
ENSGALG00000009682
ENSGALG00000009911
ENSGALG00000010119
ENSGALG00000010874
ENSGALG00000010974
ENSGALG00000011801
ENSGALG00000011926
ENSGALG00000012011
ENSGALG00000012458
ENSGALG00000012639
ENSGALG00000012668
ENSGALG00000012698
ENSGALG00000013073
ENSGALG00000013196
ENSGALG00000014054
ENSGALG00000014766
ENSGALG00000014847
ENSGALG00000015021
ENSGALG00000015055
ENSGALG00000015059
ENSGALG00000015606
ENSGALG00000015814
ENSGALG00000015905
ENSGALG00000016055
ENSGALG00000016130
ENSGALG00000016553
ENSGALG00000016680
ENSGALG00000016682
ENSGALG00000016979
ENSGALG00000017031
ENSGALG00000017136
ENSGALG00000016667
ENSGALG00000000864
ENSGALG00000015868
ENSGALG00000009752
ENSGALG00000023419
425519
418659
414739

## Sheet: liver
ENSGALG00000001717
ENSGALG00000020391
ENSGALG00000004065
ENSGALG00000011991
ENSGALG00000003016
ENSGALG00000017400
ENSGALG00000022991
ENSGALG00000010988
ENSGALG00000012392
ENSGALG00000015316
ENSGALG00000011216
ENSGALG00000013728
ENSGALG00000021842
ENSGALG00000008973
ENSGALG00000007717
ENSGALG00000002681
ENSGALG00000019921
ENSGALG00000002728
ENSGALG00000000893
ENSGALG00000001697
ENSGALG00000003227
ENSGALG00000003879
ENSGALG00000004050
ENSGALG00000004500
ENSGALG00000004859
ENSGALG00000006193
ENSGALG00000006306
ENSGALG00000007620
ENSGALG00000008222
ENSGALG00000010573
ENSGALG00000010978
ENSGALG00000011475
ENSGALG00000012327
ENSGALG00000012418
ENSGALG00000013571
ENSGALG00000015623
ENSGALG00000015974
ENSGALG00000016475
ENSGALG00000016718
ENSGALG00000016833
ENSGALG00000017331
ENSGALG00000014828
ENSGALG00000000397
ENSGALG00000000619
ENSGALG00000002325
ENSGALG00000003047
ENSGALG00000003406
ENSGALG00000003439
ENSGALG00000004129
ENSGALG00000004244
ENSGALG00000004261
ENSGALG00000004716
ENSGALG00000004741
ENSGALG00000005268
ENSGALG00000005307
ENSGALG00000005452
ENSGALG00000005647
ENSGALG00000006513
ENSGALG00000006629
ENSGALG00000008795
ENSGALG00000008905
ENSGALG00000009095
ENSGALG00000009371
ENSGALG00000009373
ENSGALG00000009748
ENSGALG00000009920
ENSGALG00000010018
ENSGALG00000010628
ENSGALG00000010822
ENSGALG00000010853
ENSGALG00000020014
ENSGALG00000012414
ENSGALG00000012755
ENSGALG00000012894
ENSGALG00000012898
ENSGALG00000013265
ENSGALG00000015078
ENSGALG00000015149
ENSGALG00000015506
ENSGALG00000015822
ENSGALG00000016316
ENSGALG00000016832
ENSGALG00000004179

## Sheet: lung
ENSGALG00000015252
ENSGALG00000016841
ENSGALG00000011831
ENSGALG00000007288
ENSGALG00000009396
ENSGALG00000020836
ENSGALG00000008764
ENSGALG00000003515
ENSGALG00000002898
ENSGALG00000004900
ENSGALG00000006593
ENSGALG00000015122
ENSGALG00000015321
ENSGALG00000015467
ENSGALG00000017173
ENSGALG00000000839
ENSGALG00000000957
ENSGALG00000000997
ENSGALG00000001177
ENSGALG00000001532
ENSGALG00000001618
ENSGALG00000001995
ENSGALG00000002403
ENSGALG00000002453
ENSGALG00000003032
ENSGALG00000003195
ENSGALG00000003979
ENSGALG00000005349
ENSGALG00000005503
ENSGALG00000006323
ENSGALG00000006371
ENSGALG00000006699
ENSGALG00000007563
ENSGALG00000024430
ENSGALG00000008359
ENSGALG00000008983
ENSGALG00000009158
ENSGALG00000009867
ENSGALG00000010044
ENSGALG00000010049
ENSGALG00000010293
ENSGALG00000010633
ENSGALG00000010794
ENSGALG00000012193
ENSGALG00000012219
ENSGALG00000013006
ENSGALG00000013768
ENSGALG00000014079
ENSGALG00000014485
ENSGALG00000014673
ENSGALG00000014934
ENSGALG00000016401
ENSGALG00000016896
ENSGALG00000016962
ENSGALG00000017343
416480

## Sheet: small intestine
ENSGALG00000000735
ENSGALG00000005805
ENSGALG00000000690
ENSGALG00000012045
ENSGALG00000021451
ENSGALG00000016257
ENSGALG00000022871
ENSGALG00000010065
ENSGALG00000005327
ENSGALG00000019352
ENSGALG00000009830
ENSGALG00000016554
ENSGALG00000001545
ENSGALG00000015455
ENSGALG00000004879
ENSGALG00000005178
ENSGALG00000005913
ENSGALG00000006097
ENSGALG00000006353
ENSGALG00000023649
ENSGALG00000008120
ENSGALG00000008776
ENSGALG00000008940
ENSGALG00000020084
ENSGALG00000010032
ENSGALG00000011838
ENSGALG00000014699
ENSGALG00000014824
ENSGALG00000015169
ENSGALG00000015294
ENSGALG00000015730
ENSGALG00000000805
ENSGALG00000000913
ENSGALG00000001325
ENSGALG00000001440
ENSGALG00000001938
ENSGALG00000024429
ENSGALG00000003636
ENSGALG00000003751
ENSGALG00000004667
ENSGALG00000024028
ENSGALG00000005679
ENSGALG00000006145
ENSGALG00000006358
ENSGALG00000006728
ENSGALG00000023540
ENSGALG00000006911
ENSGALG00000007208
ENSGALG00000007436
ENSGALG00000008068
ENSGALG00000008305
ENSGALG00000008370
ENSGALG00000024469
ENSGALG00000008902
ENSGALG00000023244
ENSGALG00000009783
ENSGALG00000009807
ENSGALG00000009958
ENSGALG00000010371
ENSGALG00000010482
ENSGALG00000010769
ENSGALG00000012403
ENSGALG00000011104
ENSGALG00000011320
ENSGALG00000011717
ENSGALG00000011986
ENSGALG00000012557
ENSGALG00000012843
ENSGALG00000012874
ENSGALG00000013091
ENSGALG00000013226
ENSGALG00000013743
ENSGALG00000014170
ENSGALG00000016339
ENSGALG00000016360
ENSGALG00000016378
ENSGALG00000016715
ENSGALG00000016884
ENSGALG00000016916
ENSGALG00000016943
ENSGALG00000006420

## Sheet: spleen
ENSGALG00000015471
ENSGALG00000013943
ENSGALG00000011595
ENSGALG00000007059
ENSGALG00000005395
ENSGALG00000016195
ENSGALG00000004673
ENSGALG00000006840
ENSGALG00000003373
ENSGALG00000001690
ENSGALG00000003427
ENSGALG00000004858
ENSGALG00000011248
ENSGALG00000012865
ENSGALG00000015286
ENSGALG00000016292
ENSGALG00000000771
ENSGALG00000001305
ENSGALG00000001606
ENSGALG00000001631
ENSGALG00000002873
ENSGALG00000003136
ENSGALG00000003312
ENSGALG00000003319
ENSGALG00000004613
ENSGALG00000004681
ENSGALG00000006527
ENSGALG00000007546
ENSGALG00000009007
ENSGALG00000009886
ENSGALG00000010068
ENSGALG00000011327
ENSGALG00000011424
ENSGALG00000011446
ENSGALG00000011624
ENSGALG00000012054
ENSGALG00000012080
ENSGALG00000012097
ENSGALG00000012115
ENSGALG00000015962
ENSGALG00000012654
ENSGALG00000012722
ENSGALG00000013218
ENSGALG00000013372
ENSGALG00000024490
ENSGALG00000015394
ENSGALG00000015634
ENSGALG00000016673
ENSGALG00000016754
ENSGALG00000017114
ENSGALG00000017296
ENSGALG00000000243
ENSGALG00000015235

## Sheet: thymus
ENSGALG00000005868
ENSGALG00000002908
ENSGALG00000002419
ENSGALG00000016397
ENSGALG00000001043
ENSGALG00000009414
ENSGALG00000024136
ENSGALG00000002599
ENSGALG00000001711
ENSGALG00000014598
ENSGALG00000008504
ENSGALG00000002762
ENSGALG00000010743
ENSGALG00000006867
ENSGALG00000005219
ENSGALG00000005911
ENSGALG00000001433
ENSGALG00000003456
ENSGALG00000009252
ENSGALG00000010529
ENSGALG00000011352
ENSGALG00000012056
ENSGALG00000012773
ENSGALG00000014624
ENSGALG00000000252
ENSGALG00000001596
ENSGALG00000001800
ENSGALG00000001921
ENSGALG00000002736
ENSGALG00000003447
ENSGALG00000004276
ENSGALG00000005286
ENSGALG00000005448
ENSGALG00000005940
ENSGALG00000006278
ENSGALG00000006608
ENSGALG00000007015
ENSGALG00000007157
ENSGALG00000023526
ENSGALG00000007940
ENSGALG00000008290
ENSGALG00000008395
ENSGALG00000009049
ENSGALG00000012299
ENSGALG00000006949
ENSGALG00000013672
ENSGALG00000013857
ENSGALG00000014698
ENSGALG00000015213
ENSGALG00000016854
ENSGALG00000012348

## Sheet: housekeeping
ensembl_gene_id/entrezgene
100170551
171373
373895
374029
374186
374204
374272
395128
395182
395459
395526
395597
396538
415475
415846
415875
415929
416133
416836
417185
417558
418657
419317
419504
419574
420043
420280
421506
421870
422115
422173
422284
422601
422609
423133
423784
424377
424387
424726
425575
426985
427406
427444
428740
430917
768365
769771
771176
771966
ENSGALG00000000019
ENSGALG00000000020
ENSGALG00000000033
ENSGALG00000000045
ENSGALG00000000046
ENSGALG00000000055
ENSGALG00000000086
ENSGALG00000000094
ENSGALG00000000110
ENSGALG00000000124
ENSGALG00000000141
ENSGALG00000000142
ENSGALG00000000158
ENSGALG00000000162
ENSGALG00000000169
ENSGALG00000000171
ENSGALG00000000177
ENSGALG00000000182
ENSGALG00000000196
ENSGALG00000000197
ENSGALG00000000212
ENSGALG00000000219
ENSGALG00000000223
ENSGALG00000000235
ENSGALG00000000238
ENSGALG00000000242
ENSGALG00000000249
ENSGALG00000000274
ENSGALG00000000285
ENSGALG00000000287
ENSGALG00000000291
ENSGALG00000000299
ENSGALG00000000307
ENSGALG00000000317
ENSGALG00000000318
ENSGALG00000000337
ENSGALG00000000360
ENSGALG00000000362
ENSGALG00000000363
ENSGALG00000000367
ENSGALG00000000372
ENSGALG00000000374
ENSGALG00000000377
ENSGALG00000000379
ENSGALG00000000384
ENSGALG00000000394
ENSGALG00000000395
ENSGALG00000000400
ENSGALG00000000408
ENSGALG00000000421
ENSGALG00000000430
ENSGALG00000000432
ENSGALG00000000452
ENSGALG00000000453
ENSGALG00000000456
ENSGALG00000000463
ENSGALG00000000464
ENSGALG00000000468
ENSGALG00000000469
ENSGALG00000000473
ENSGALG00000000484
ENSGALG00000000489
ENSGALG00000000491
ENSGALG00000000496
ENSGALG00000000503
ENSGALG00000000511
ENSGALG00000000516
ENSGALG00000000522
ENSGALG00000000526
ENSGALG00000000527
ENSGALG00000000529
ENSGALG00000000538
ENSGALG00000000549
ENSGALG00000000562
ENSGALG00000000576
ENSGALG00000000579
ENSGALG00000000584
ENSGALG00000000585
ENSGALG00000000587
ENSGALG00000000597
ENSGALG00000000600
ENSGALG00000000603
ENSGALG00000000604
ENSGALG00000000607
ENSGALG00000000608
ENSGALG00000000621
ENSGALG00000000628
ENSGALG00000000630
ENSGALG00000000633
ENSGALG00000000641
ENSGALG00000000652
ENSGALG00000000668
ENSGALG00000000672
ENSGALG00000000678
ENSGALG00000000693
ENSGALG00000000699
ENSGALG00000000703
ENSGALG00000000707
ENSGALG00000000708
ENSGALG00000000710
ENSGALG00000000713
ENSGALG00000000716
ENSGALG00000000719
ENSGALG00000000723
ENSGALG00000000724
ENSGALG00000000726
ENSGALG00000000730
ENSGALG00000000732
ENSGALG00000000737
ENSGALG00000000739
ENSGALG00000000740
ENSGALG00000000742
ENSGALG00000000764
ENSGALG00000000777
ENSGALG00000000785
ENSGALG00000000790
ENSGALG00000000795
ENSGALG00000000800
ENSGALG00000000802
ENSGALG00000000804
ENSGALG00000000809
ENSGALG00000000822
ENSGALG00000000823
ENSGALG00000000829
ENSGALG00000000835
ENSGALG00000000836
ENSGALG00000000838
ENSGALG00000000846
ENSGALG00000000848
ENSGALG00000000852
ENSGALG00000000855
ENSGALG00000000861
ENSGALG00000000878
ENSGALG00000000891
ENSGALG00000000895
ENSGALG00000000897
ENSGALG00000000904
ENSGALG00000000905
ENSGALG00000000907
ENSGALG00000000912
ENSGALG00000000946
ENSGALG00000000954
ENSGALG00000000955
ENSGALG00000000956
ENSGALG00000000959
ENSGALG00000000962
ENSGALG00000000991
ENSGALG00000000996
ENSGALG00000000998
ENSGALG00000001000
ENSGALG00000001001
ENSGALG00000001003
ENSGALG00000001005
ENSGALG00000001013
ENSGALG00000001014
ENSGALG00000001018
ENSGALG00000001028
ENSGALG00000001036
ENSGALG00000001039
ENSGALG00000001042
ENSGALG00000001049
ENSGALG00000001050
ENSGALG00000001054
ENSGALG00000001056
ENSGALG00000001071
ENSGALG00000001077
ENSGALG00000001082
ENSGALG00000001096
ENSGALG00000001109
ENSGALG00000001141
ENSGALG00000001149
ENSGALG00000001155
ENSGALG00000001156
ENSGALG00000001158
ENSGALG00000001160
ENSGALG00000001164
ENSGALG00000001168
ENSGALG00000001175
ENSGALG00000001183
ENSGALG00000001184
ENSGALG00000001194
ENSGALG00000001201
ENSGALG00000001207
ENSGALG00000001217
ENSGALG00000001220
ENSGALG00000001223
ENSGALG00000001225
ENSGALG00000001234
ENSGALG00000001238
ENSGALG00000001240
ENSGALG00000001250
ENSGALG00000001252
ENSGALG00000001262
ENSGALG00000001267
ENSGALG00000001283
ENSGALG00000001298
ENSGALG00000001309
ENSGALG00000001328
ENSGALG00000001329
ENSGALG00000001330
ENSGALG00000001331
ENSGALG00000001335
ENSGALG00000001337
ENSGALG00000001339
ENSGALG00000001355
ENSGALG00000001359
ENSGALG00000001361
ENSGALG00000001366
ENSGALG00000001367
ENSGALG00000001370
ENSGALG00000001374
ENSGALG00000001382
ENSGALG00000001383
ENSGALG00000001399
ENSGALG00000001412
ENSGALG00000001413
ENSGALG00000001415
ENSGALG00000001417
ENSGALG00000001420
ENSGALG00000001422
ENSGALG00000001426
ENSGALG00000001434
ENSGALG00000001446
ENSGALG00000001465
ENSGALG00000001474
ENSGALG00000001476
ENSGALG00000001485
ENSGALG00000001502
ENSGALG00000001503
ENSGALG00000001519
ENSGALG00000001521
ENSGALG00000001527
ENSGALG00000001529
ENSGALG00000001534
ENSGALG00000001535
ENSGALG00000001540
ENSGALG00000001542
ENSGALG00000001551
ENSGALG00000001554
ENSGALG00000001556
ENSGALG00000001561
ENSGALG00000001563
ENSGALG00000001567
ENSGALG00000001568
ENSGALG00000001577
ENSGALG00000001580
ENSGALG00000001587
ENSGALG00000001590
ENSGALG00000001592
ENSGALG00000001597
ENSGALG00000001602
ENSGALG00000001613
ENSGALG00000001630
ENSGALG00000001634
ENSGALG00000001643
ENSGALG00000001644
ENSGALG00000001649
ENSGALG00000001654
ENSGALG00000001655
ENSGALG00000001658
ENSGALG00000001663
ENSGALG00000001666
ENSGALG00000001684
ENSGALG00000001689
ENSGALG00000001691
ENSGALG00000001702
ENSGALG00000001709
ENSGALG00000001712
ENSGALG00000001718
ENSGALG00000001723
ENSGALG00000001729
ENSGALG00000001759
ENSGALG00000001786
ENSGALG00000001788
ENSGALG00000001790
ENSGALG00000001795
ENSGALG00000001799
ENSGALG00000001809
ENSGALG00000001811
ENSGALG00000001827
ENSGALG00000001828
ENSGALG00000001842
ENSGALG00000001846
ENSGALG00000001850
ENSGALG00000001871
ENSGALG00000001884
ENSGALG00000001903
ENSGALG00000001905
ENSGALG00000001907
ENSGALG00000001910
ENSGALG00000001919
ENSGALG00000001934
ENSGALG00000001936
ENSGALG00000001939
ENSGALG00000001948
ENSGALG00000001949
ENSGALG00000001950
ENSGALG00000001954
ENSGALG00000001962
ENSGALG00000001965
ENSGALG00000001967
ENSGALG00000001969
ENSGALG00000001971
ENSGALG00000001975
ENSGALG00000001976
ENSGALG00000001979
ENSGALG00000001985
ENSGALG00000001998
ENSGALG00000002014
ENSGALG00000002016
ENSGALG00000002020
ENSGALG00000002029
ENSGALG00000002033
ENSGALG00000002043
ENSGALG00000002045
ENSGALG00000002050
ENSGALG00000002053
ENSGALG00000002064
ENSGALG00000002066
ENSGALG00000002069
ENSGALG00000002075
ENSGALG00000002081
ENSGALG00000002088
ENSGALG00000002089
ENSGALG00000002090
ENSGALG00000002093
ENSGALG00000002095
ENSGALG00000002107
ENSGALG00000002127
ENSGALG00000002130
ENSGALG00000002136
ENSGALG00000002137
ENSGALG00000002144
ENSGALG00000002147
ENSGALG00000002150
ENSGALG00000002159
ENSGALG00000002162
ENSGALG00000002172
ENSGALG00000002189
ENSGALG00000002204
ENSGALG00000002205
ENSGALG00000002206
ENSGALG00000002208
ENSGALG00000002210
ENSGALG00000002215
ENSGALG00000002221
ENSGALG00000002229
ENSGALG00000002262
ENSGALG00000002272
ENSGALG00000002273
ENSGALG00000002288
ENSGALG00000002290
ENSGALG00000002308
ENSGALG00000002310
ENSGALG00000002312
ENSGALG00000002313
ENSGALG00000002315
ENSGALG00000002316
ENSGALG00000002321
ENSGALG00000002329
ENSGALG00000002336
ENSGALG00000002352
ENSGALG00000002363
ENSGALG00000002373
ENSGALG00000002377
ENSGALG00000002379
ENSGALG00000002382
ENSGALG00000002388
ENSGALG00000002393
ENSGALG00000002408
ENSGALG00000002412
ENSGALG00000002428
ENSGALG00000002430
ENSGALG00000002431
ENSGALG00000002448
ENSGALG00000002449
ENSGALG00000002450
ENSGALG00000002457
ENSGALG00000002462
ENSGALG00000002466
ENSGALG00000002469
ENSGALG00000002485
ENSGALG00000002487
ENSGALG00000002488
ENSGALG00000002490
ENSGALG00000002495
ENSGALG00000002500
ENSGALG00000002513
ENSGALG00000002518
ENSGALG00000002521
ENSGALG00000002531
ENSGALG00000002542
ENSGALG00000002544
ENSGALG00000002559
ENSGALG00000002562
ENSGALG00000002569
ENSGALG00000002577
ENSGALG00000002585
ENSGALG00000002587
ENSGALG00000002591
ENSGALG00000002595
ENSGALG00000002603
ENSGALG00000002605
ENSGALG00000002609
ENSGALG00000002612
ENSGALG00000002622
ENSGALG00000002629
ENSGALG00000002643
ENSGALG00000002644
ENSGALG00000002645
ENSGALG00000002659
ENSGALG00000002665
ENSGALG00000002667
ENSGALG00000002670
ENSGALG00000002701
ENSGALG00000002702
ENSGALG00000002703
ENSGALG00000002712
ENSGALG00000002723
ENSGALG00000002725
ENSGALG00000002735
ENSGALG00000002745
ENSGALG00000002755
ENSGALG00000002765
ENSGALG00000002769
ENSGALG00000002771
ENSGALG00000002774
ENSGALG00000002777
ENSGALG00000002778
ENSGALG00000002784
ENSGALG00000002789
ENSGALG00000002827
ENSGALG00000002829
ENSGALG00000002831
ENSGALG00000002832
ENSGALG00000002839
ENSGALG00000002841
ENSGALG00000002844
ENSGALG00000002846
ENSGALG00000002848
ENSGALG00000002859
ENSGALG00000002861
ENSGALG00000002870
ENSGALG00000002880
ENSGALG00000002881
ENSGALG00000002891
ENSGALG00000002902
ENSGALG00000002907
ENSGALG00000002925
ENSGALG00000002937
ENSGALG00000002945
ENSGALG00000002957
ENSGALG00000002960
ENSGALG00000002969
ENSGALG00000002984
ENSGALG00000002989
ENSGALG00000003010
ENSGALG00000003015
ENSGALG00000003024
ENSGALG00000003026
ENSGALG00000003029
ENSGALG00000003039
ENSGALG00000003042
ENSGALG00000003053
ENSGALG00000003059
ENSGALG00000003066
ENSGALG00000003071
ENSGALG00000003079
ENSGALG00000003084
ENSGALG00000003085
ENSGALG00000003105
ENSGALG00000003106
ENSGALG00000003107
ENSGALG00000003114
ENSGALG00000003122
ENSGALG00000003130
ENSGALG00000003137
ENSGALG00000003147
ENSGALG00000003150
ENSGALG00000003153
ENSGALG00000003154
ENSGALG00000003158
ENSGALG00000003163
ENSGALG00000003175
ENSGALG00000003178
ENSGALG00000003182
ENSGALG00000003185
ENSGALG00000003187
ENSGALG00000003194
ENSGALG00000003197
ENSGALG00000003205
ENSGALG00000003211
ENSGALG00000003217
ENSGALG00000003221
ENSGALG00000003224
ENSGALG00000003228
ENSGALG00000003246
ENSGALG00000003250
ENSGALG00000003251
ENSGALG00000003256
ENSGALG00000003259
ENSGALG00000003260
ENSGALG00000003261
ENSGALG00000003281
ENSGALG00000003287
ENSGALG00000003302
ENSGALG00000003303
ENSGALG00000003308
ENSGALG00000003313
ENSGALG00000003321
ENSGALG00000003329
ENSGALG00000003331
ENSGALG00000003337
ENSGALG00000003349
ENSGALG00000003354
ENSGALG00000003355
ENSGALG00000003356
ENSGALG00000003359
ENSGALG00000003371
ENSGALG00000003372
ENSGALG00000003377
ENSGALG00000003379
ENSGALG00000003389
ENSGALG00000003397
ENSGALG00000003400
ENSGALG00000003410
ENSGALG00000003420
ENSGALG00000003430
ENSGALG00000003449
ENSGALG00000003454
ENSGALG00000003458
ENSGALG00000003467
ENSGALG00000003483
ENSGALG00000003485
ENSGALG00000003495
ENSGALG00000003496
ENSGALG00000003498
ENSGALG00000003506
ENSGALG00000003521
ENSGALG00000003522
ENSGALG00000003526
ENSGALG00000003532
ENSGALG00000003533
ENSGALG00000003534
ENSGALG00000003535
ENSGALG00000003547
ENSGALG00000003549
ENSGALG00000003553
ENSGALG00000003557
ENSGALG00000003563
ENSGALG00000003570
ENSGALG00000003584
ENSGALG00000003594
ENSGALG00000003595
ENSGALG00000003599
ENSGALG00000003601
ENSGALG00000003604
ENSGALG00000003613
ENSGALG00000003619
ENSGALG00000003620
ENSGALG00000003634
ENSGALG00000003647
ENSGALG00000003652
ENSGALG00000003657
ENSGALG00000003661
ENSGALG00000003665
ENSGALG00000003672
ENSGALG00000003679
ENSGALG00000003685
ENSGALG00000003700
ENSGALG00000003702
ENSGALG00000003706
ENSGALG00000003732
ENSGALG00000003737
ENSGALG00000003738
ENSGALG00000003757
ENSGALG00000003772
ENSGALG00000003778
ENSGALG00000003782
ENSGALG00000003797
ENSGALG00000003806
ENSGALG00000003807
ENSGALG00000003812
ENSGALG00000003815
ENSGALG00000003817
ENSGALG00000003820
ENSGALG00000003822
ENSGALG00000003832
ENSGALG00000003833
ENSGALG00000003840
ENSGALG00000003848
ENSGALG00000003851
ENSGALG00000003853
ENSGALG00000003860
ENSGALG00000003866
ENSGALG00000003871
ENSGALG00000003882
ENSGALG00000003889
ENSGALG00000003907
ENSGALG00000003908
ENSGALG00000003909
ENSGALG00000003919
ENSGALG00000003924
ENSGALG00000003929
ENSGALG00000003934
ENSGALG00000003935
ENSGALG00000003936
ENSGALG00000003937
ENSGALG00000003942
ENSGALG00000003943
ENSGALG00000003947
ENSGALG00000003950
ENSGALG00000003952
ENSGALG00000003959
ENSGALG00000003965
ENSGALG00000003968
ENSGALG00000003973
ENSGALG00000003982
ENSGALG00000003986
ENSGALG00000003999
ENSGALG00000004029
ENSGALG00000004032
ENSGALG00000004033
ENSGALG00000004038
ENSGALG00000004040
ENSGALG00000004041
ENSGALG00000004042
ENSGALG00000004043
ENSGALG00000004057
ENSGALG00000004058
ENSGALG00000004078
ENSGALG00000004086
ENSGALG00000004093
ENSGALG00000004098
ENSGALG00000004106
ENSGALG00000004107
ENSGALG00000004108
ENSGALG00000004112
ENSGALG00000004121
ENSGALG00000004122
ENSGALG00000004143
ENSGALG00000004144
ENSGALG00000004153
ENSGALG00000004160
ENSGALG00000004161
ENSGALG00000004163
ENSGALG00000004174
ENSGALG00000004176
ENSGALG00000004181
ENSGALG00000004184
ENSGALG00000004197
ENSGALG00000004198
ENSGALG00000004203
ENSGALG00000004204
ENSGALG00000004205
ENSGALG00000004209
ENSGALG00000004215
ENSGALG00000004220
ENSGALG00000004227
ENSGALG00000004229
ENSGALG00000004236
ENSGALG00000004237
ENSGALG00000004239
ENSGALG00000004243
ENSGALG00000004245
ENSGALG00000004246
ENSGALG00000004249
ENSGALG00000004252
ENSGALG00000004254
ENSGALG00000004259
ENSGALG00000004263
ENSGALG00000004266
ENSGALG00000004268
ENSGALG00000004275
ENSGALG00000004301
ENSGALG00000004302
ENSGALG00000004320
ENSGALG00000004323
ENSGALG00000004324
ENSGALG00000004336
ENSGALG00000004345
ENSGALG00000004346
ENSGALG00000004351
ENSGALG00000004352
ENSGALG00000004353
ENSGALG00000004362
ENSGALG00000004364
ENSGALG00000004367
ENSGALG00000004370
ENSGALG00000004372
ENSGALG00000004383
ENSGALG00000004386
ENSGALG00000004399
ENSGALG00000004411
ENSGALG00000004412
ENSGALG00000004416
ENSGALG00000004422
ENSGALG00000004431
ENSGALG00000004434
ENSGALG00000004437
ENSGALG00000004440
ENSGALG00000004442
ENSGALG00000004452
ENSGALG00000004460
ENSGALG00000004466
ENSGALG00000004475
ENSGALG00000004481
ENSGALG00000004486
ENSGALG00000004493
ENSGALG00000004503
ENSGALG00000004508
ENSGALG00000004530
ENSGALG00000004543
ENSGALG00000004547
ENSGALG00000004548
ENSGALG00000004553
ENSGALG00000004554
ENSGALG00000004562
ENSGALG00000004583
ENSGALG00000004585
ENSGALG00000004587
ENSGALG00000004588
ENSGALG00000004589
ENSGALG00000004594
ENSGALG00000004610
ENSGALG00000004632
ENSGALG00000004640
ENSGALG00000004643
ENSGALG00000004646
ENSGALG00000004661
ENSGALG00000004686
ENSGALG00000004688
ENSGALG00000004690
ENSGALG00000004693
ENSGALG00000004705
ENSGALG00000004717
ENSGALG00000004728
ENSGALG00000004729
ENSGALG00000004730
ENSGALG00000004735
ENSGALG00000004742
ENSGALG00000004746
ENSGALG00000004749
ENSGALG00000004763
ENSGALG00000004769
ENSGALG00000004783
ENSGALG00000004784
ENSGALG00000004800
ENSGALG00000004809
ENSGALG00000004813
ENSGALG00000004817
ENSGALG00000004819
ENSGALG00000004825
ENSGALG00000004832
ENSGALG00000004834
ENSGALG00000004839
ENSGALG00000004842
ENSGALG00000004871
ENSGALG00000004875
ENSGALG00000004909
ENSGALG00000004913
ENSGALG00000004920
ENSGALG00000004926
ENSGALG00000004931
ENSGALG00000004935
ENSGALG00000004937
ENSGALG00000004947
ENSGALG00000004952
ENSGALG00000004953
ENSGALG00000004956
ENSGALG00000004969
ENSGALG00000004973
ENSGALG00000004974
ENSGALG00000004975
ENSGALG00000004990
ENSGALG00000004991
ENSGALG00000004992
ENSGALG00000004998
ENSGALG00000005000
ENSGALG00000005001
ENSGALG00000005002
ENSGALG00000005004
ENSGALG00000005020
ENSGALG00000005027
ENSGALG00000005036
ENSGALG00000005041
ENSGALG00000005043
ENSGALG00000005051
ENSGALG00000005052
ENSGALG00000005054
ENSGALG00000005055
ENSGALG00000005057
ENSGALG00000005066
ENSGALG00000005070
ENSGALG00000005077
ENSGALG00000005080
ENSGALG00000005086
ENSGALG00000005088
ENSGALG00000005089
ENSGALG00000005090
ENSGALG00000005098
ENSGALG00000005115
ENSGALG00000005123
ENSGALG00000005126
ENSGALG00000005127
ENSGALG00000005132
ENSGALG00000005145
ENSGALG00000005149
ENSGALG00000005155
ENSGALG00000005157
ENSGALG00000005158
ENSGALG00000005160
ENSGALG00000005162
ENSGALG00000005185
ENSGALG00000005195
ENSGALG00000005196
ENSGALG00000005209
ENSGALG00000005226
ENSGALG00000005236
ENSGALG00000005245
ENSGALG00000005263
ENSGALG00000005272
ENSGALG00000005298
ENSGALG00000005301
ENSGALG00000005302
ENSGALG00000005308
ENSGALG00000005309
ENSGALG00000005316
ENSGALG00000005326
ENSGALG00000005336
ENSGALG00000005338
ENSGALG00000005344
ENSGALG00000005353
ENSGALG00000005357
ENSGALG00000005367
ENSGALG00000005380
ENSGALG00000005381
ENSGALG00000005391
ENSGALG00000005417
ENSGALG00000005421
ENSGALG00000005423
ENSGALG00000005442
ENSGALG00000005464
ENSGALG00000005465
ENSGALG00000005475
ENSGALG00000005477
ENSGALG00000005481
ENSGALG00000005490
ENSGALG00000005499
ENSGALG00000005532
ENSGALG00000005546
ENSGALG00000005551
ENSGALG00000005559
ENSGALG00000005579
ENSGALG00000005584
ENSGALG00000005587
ENSGALG00000005597
ENSGALG00000005600
ENSGALG00000005617
ENSGALG00000005623
ENSGALG00000005626
ENSGALG00000005637
ENSGALG00000005638
ENSGALG00000005645
ENSGALG00000005649
ENSGALG00000005654
ENSGALG00000005668
ENSGALG00000005670
ENSGALG00000005674
ENSGALG00000005684
ENSGALG00000005694
ENSGALG00000005698
ENSGALG00000005700
ENSGALG00000005702
ENSGALG00000005706
ENSGALG00000005707
ENSGALG00000005713
ENSGALG00000005734
ENSGALG00000005749
ENSGALG00000005753
ENSGALG00000005757
ENSGALG00000005758
ENSGALG00000005759
ENSGALG00000005767
ENSGALG00000005768
ENSGALG00000005772
ENSGALG00000005779
ENSGALG00000005782
ENSGALG00000005783
ENSGALG00000005786
ENSGALG00000005789
ENSGALG00000005792
ENSGALG00000005811
ENSGALG00000005818
ENSGALG00000005832
ENSGALG00000005834
ENSGALG00000005842
ENSGALG00000005843
ENSGALG00000005852
ENSGALG00000005862
ENSGALG00000005869
ENSGALG00000005872
ENSGALG00000005884
ENSGALG00000005897
ENSGALG00000005902
ENSGALG00000005904
ENSGALG00000005907
ENSGALG00000005917
ENSGALG00000005918
ENSGALG00000005922
ENSGALG00000005930
ENSGALG00000005944
ENSGALG00000005948
ENSGALG00000005949
ENSGALG00000005951
ENSGALG00000005966
ENSGALG00000005980
ENSGALG00000005983
ENSGALG00000005994
ENSGALG00000006001
ENSGALG00000006005
ENSGALG00000006015
ENSGALG00000006022
ENSGALG00000006028
ENSGALG00000006033
ENSGALG00000006040
ENSGALG00000006054
ENSGALG00000006061
ENSGALG00000006066
ENSGALG00000006073
ENSGALG00000006078
ENSGALG00000006094
ENSGALG00000006101
ENSGALG00000006118
ENSGALG00000006125
ENSGALG00000006131
ENSGALG00000006132
ENSGALG00000006149
ENSGALG00000006181
ENSGALG00000006182
ENSGALG00000006183
ENSGALG00000006194
ENSGALG00000006197
ENSGALG00000006200
ENSGALG00000006205
ENSGALG00000006207
ENSGALG00000006211
ENSGALG00000006213
ENSGALG00000006215
ENSGALG00000006225
ENSGALG00000006233
ENSGALG00000006261
ENSGALG00000006265
ENSGALG00000006271
ENSGALG00000006272
ENSGALG00000006283
ENSGALG00000006298
ENSGALG00000006300
ENSGALG00000006303
ENSGALG00000006305
ENSGALG00000006312
ENSGALG00000006328
ENSGALG00000006350
ENSGALG00000006356
ENSGALG00000006357
ENSGALG00000006360
ENSGALG00000006365
ENSGALG00000006367
ENSGALG00000006376
ENSGALG00000006387
ENSGALG00000006399
ENSGALG00000006400
ENSGALG00000006405
ENSGALG00000006408
ENSGALG00000006409
ENSGALG00000006419
ENSGALG00000006426
ENSGALG00000006428
ENSGALG00000006448
ENSGALG00000006457
ENSGALG00000006462
ENSGALG00000006463
ENSGALG00000006464
ENSGALG00000006475
ENSGALG00000006486
ENSGALG00000006488
ENSGALG00000006489
ENSGALG00000006500
ENSGALG00000006503
ENSGALG00000006504
ENSGALG00000006505
ENSGALG00000006512
ENSGALG00000006514
ENSGALG00000006531
ENSGALG00000006532
ENSGALG00000006534
ENSGALG00000006550
ENSGALG00000006563
ENSGALG00000006566
ENSGALG00000006568
ENSGALG00000006574
ENSGALG00000006594
ENSGALG00000006615
ENSGALG00000006630
ENSGALG00000006635
ENSGALG00000006636
ENSGALG00000006637
ENSGALG00000006649
ENSGALG00000006651
ENSGALG00000006657
ENSGALG00000006658
ENSGALG00000006675
ENSGALG00000006682
ENSGALG00000006691
ENSGALG00000006702
ENSGALG00000006704
ENSGALG00000006707
ENSGALG00000006715
ENSGALG00000006723
ENSGALG00000006731
ENSGALG00000006743
ENSGALG00000006753
ENSGALG00000006756
ENSGALG00000006762
ENSGALG00000006767
ENSGALG00000006776
ENSGALG00000006779
ENSGALG00000006782
ENSGALG00000006783
ENSGALG00000006786
ENSGALG00000006787
ENSGALG00000006795
ENSGALG00000006796
ENSGALG00000006801
ENSGALG00000006803
ENSGALG00000006805
ENSGALG00000006812
ENSGALG00000006815
ENSGALG00000006830
ENSGALG00000006837
ENSGALG00000006842
ENSGALG00000006851
ENSGALG00000006856
ENSGALG00000006863
ENSGALG00000006876
ENSGALG00000006904
ENSGALG00000006915
ENSGALG00000006921
ENSGALG00000006930
ENSGALG00000006950
ENSGALG00000006956
ENSGALG00000006973
ENSGALG00000006974
ENSGALG00000006977
ENSGALG00000007004
ENSGALG00000007014
ENSGALG00000007017
ENSGALG00000007031
ENSGALG00000007034
ENSGALG00000007035
ENSGALG00000007040
ENSGALG00000007044
ENSGALG00000007054
ENSGALG00000007058
ENSGALG00000007080
ENSGALG00000007100
ENSGALG00000007103
ENSGALG00000007121
ENSGALG00000007124
ENSGALG00000007126
ENSGALG00000007130
ENSGALG00000007131
ENSGALG00000007132
ENSGALG00000007133
ENSGALG00000007153
ENSGALG00000007162
ENSGALG00000007168
ENSGALG00000007170
ENSGALG00000007183
ENSGALG00000007185
ENSGALG00000007190
ENSGALG00000007195
ENSGALG00000007197
ENSGALG00000007198
ENSGALG00000007199
ENSGALG00000007201
ENSGALG00000007206
ENSGALG00000007229
ENSGALG00000007233
ENSGALG00000007234
ENSGALG00000007237
ENSGALG00000007241
ENSGALG00000007243
ENSGALG00000007250
ENSGALG00000007262
ENSGALG00000007272
ENSGALG00000007277
ENSGALG00000007287
ENSGALG00000007289
ENSGALG00000007293
ENSGALG00000007299
ENSGALG00000007300
ENSGALG00000007313
ENSGALG00000007327
ENSGALG00000007333
ENSGALG00000007336
ENSGALG00000007351
ENSGALG00000007353
ENSGALG00000007355
ENSGALG00000007357
ENSGALG00000007380
ENSGALG00000007383
ENSGALG00000007388
ENSGALG00000007396
ENSGALG00000007403
ENSGALG00000007435
ENSGALG00000007448
ENSGALG00000007462
ENSGALG00000007468
ENSGALG00000007478
ENSGALG00000007479
ENSGALG00000007489
ENSGALG00000007490
ENSGALG00000007494
ENSGALG00000007513
ENSGALG00000007515
ENSGALG00000007536
ENSGALG00000007551
ENSGALG00000007555
ENSGALG00000007572
ENSGALG00000007574
ENSGALG00000007581
ENSGALG00000007608
ENSGALG00000007611
ENSGALG00000007615
ENSGALG00000007616
ENSGALG00000007630
ENSGALG00000007638
ENSGALG00000007658
ENSGALG00000007659
ENSGALG00000007673
ENSGALG00000007675
ENSGALG00000007682
ENSGALG00000007686
ENSGALG00000007687
ENSGALG00000007689
ENSGALG00000007695
ENSGALG00000007699
ENSGALG00000007706
ENSGALG00000007707
ENSGALG00000007709
ENSGALG00000007711
ENSGALG00000007712
ENSGALG00000007714
ENSGALG00000007715
ENSGALG00000007716
ENSGALG00000007731
ENSGALG00000007735
ENSGALG00000007737
ENSGALG00000007740
ENSGALG00000007750
ENSGALG00000007765
ENSGALG00000007771
ENSGALG00000007781
ENSGALG00000007790
ENSGALG00000007799
ENSGALG00000007801
ENSGALG00000007803
ENSGALG00000007807
ENSGALG00000007819
ENSGALG00000007820
ENSGALG00000007821
ENSGALG00000007822
ENSGALG00000007837
ENSGALG00000007848
ENSGALG00000007855
ENSGALG00000007856
ENSGALG00000007866
ENSGALG00000007867
ENSGALG00000007878
ENSGALG00000007891
ENSGALG00000007892
ENSGALG00000007896
ENSGALG00000007906
ENSGALG00000007907
ENSGALG00000007909
ENSGALG00000007914
ENSGALG00000007926
ENSGALG00000007930
ENSGALG00000007936
ENSGALG00000007937
ENSGALG00000007941
ENSGALG00000007942
ENSGALG00000007946
ENSGALG00000007954
ENSGALG00000007960
ENSGALG00000007961
ENSGALG00000007964
ENSGALG00000007965
ENSGALG00000007970
ENSGALG00000007971
ENSGALG00000007974
ENSGALG00000007978
ENSGALG00000007979
ENSGALG00000007988
ENSGALG00000007999
ENSGALG00000008011
ENSGALG00000008015
ENSGALG00000008016
ENSGALG00000008022
ENSGALG00000008028
ENSGALG00000008038
ENSGALG00000008045
ENSGALG00000008054
ENSGALG00000008066
ENSGALG00000008073
ENSGALG00000008079
ENSGALG00000008084
ENSGALG00000008086
ENSGALG00000008107
ENSGALG00000008110
ENSGALG00000008113
ENSGALG00000008114
ENSGALG00000008119
ENSGALG00000008125
ENSGALG00000008130
ENSGALG00000008133
ENSGALG00000008138
ENSGALG00000008151
ENSGALG00000008163
ENSGALG00000008169
ENSGALG00000008187
ENSGALG00000008195
ENSGALG00000008198
ENSGALG00000008202
ENSGALG00000008208
ENSGALG00000008220
ENSGALG00000008228
ENSGALG00000008229
ENSGALG00000008236
ENSGALG00000008239
ENSGALG00000008247
ENSGALG00000008249
ENSGALG00000008254
ENSGALG00000008259
ENSGALG00000008265
ENSGALG00000008269
ENSGALG00000008270
ENSGALG00000008275
ENSGALG00000008280
ENSGALG00000008281
ENSGALG00000008287
ENSGALG00000008288
ENSGALG00000008289
ENSGALG00000008291
ENSGALG00000008302
ENSGALG00000008317
ENSGALG00000008319
ENSGALG00000008320
ENSGALG00000008321
ENSGALG00000008322
ENSGALG00000008332
ENSGALG00000008335
ENSGALG00000008337
ENSGALG00000008348
ENSGALG00000008349
ENSGALG00000008351
ENSGALG00000008362
ENSGALG00000008365
ENSGALG00000008372
ENSGALG00000008380
ENSGALG00000008386
ENSGALG00000008397
ENSGALG00000008409
ENSGALG00000008419
ENSGALG00000008421
ENSGALG00000008431
ENSGALG00000008432
ENSGALG00000008440
ENSGALG00000008454
ENSGALG00000008480
ENSGALG00000008481
ENSGALG00000008506
ENSGALG00000008517
ENSGALG00000008525
ENSGALG00000008534
ENSGALG00000008536
ENSGALG00000008550
ENSGALG00000008564
ENSGALG00000008569
ENSGALG00000008575
ENSGALG00000008581
ENSGALG00000008585
ENSGALG00000008586
ENSGALG00000008598
ENSGALG00000008606
ENSGALG00000008613
ENSGALG00000008620
ENSGALG00000008623
ENSGALG00000008651
ENSGALG00000008652
ENSGALG00000008659
ENSGALG00000008670
ENSGALG00000008675
ENSGALG00000008677
ENSGALG00000008681
ENSGALG00000008684
ENSGALG00000008691
ENSGALG00000008729
ENSGALG00000008730
ENSGALG00000008766
ENSGALG00000008771
ENSGALG00000008774
ENSGALG00000008775
ENSGALG00000008783
ENSGALG00000008796
ENSGALG00000008799
ENSGALG00000008806
ENSGALG00000008807
ENSGALG00000008811
ENSGALG00000008812
ENSGALG00000008817
ENSGALG00000008818
ENSGALG00000008828
ENSGALG00000008835
ENSGALG00000008837
ENSGALG00000008853
ENSGALG00000008857
ENSGALG00000008858
ENSGALG00000008860
ENSGALG00000008862
ENSGALG00000008867
ENSGALG00000008869
ENSGALG00000008883
ENSGALG00000008906
ENSGALG00000008911
ENSGALG00000008925
ENSGALG00000008931
ENSGALG00000008936
ENSGALG00000008942
ENSGALG00000008949
ENSGALG00000008978
ENSGALG00000008985
ENSGALG00000009000
ENSGALG00000009001
ENSGALG00000009004
ENSGALG00000009014
ENSGALG00000009015
ENSGALG00000009018
ENSGALG00000009030
ENSGALG00000009035
ENSGALG00000009045
ENSGALG00000009046
ENSGALG00000009047
ENSGALG00000009052
ENSGALG00000009055
ENSGALG00000009058
ENSGALG00000009065
ENSGALG00000009093
ENSGALG00000009110
ENSGALG00000009124
ENSGALG00000009128
ENSGALG00000009138
ENSGALG00000009147
ENSGALG00000009163
ENSGALG00000009179
ENSGALG00000009202
ENSGALG00000009240
ENSGALG00000009246
ENSGALG00000009253
ENSGALG00000009262
ENSGALG00000009264
ENSGALG00000009266
ENSGALG00000009280
ENSGALG00000009288
ENSGALG00000009291
ENSGALG00000009305
ENSGALG00000009312
ENSGALG00000009327
ENSGALG00000009328
ENSGALG00000009369
ENSGALG00000009370
ENSGALG00000009372
ENSGALG00000009379
ENSGALG00000009385
ENSGALG00000009390
ENSGALG00000009399
ENSGALG00000009417
ENSGALG00000009419
ENSGALG00000009426
ENSGALG00000009427
ENSGALG00000009432
ENSGALG00000009445
ENSGALG00000009448
ENSGALG00000009484
ENSGALG00000009494
ENSGALG00000009496
ENSGALG00000009504
ENSGALG00000009512
ENSGALG00000009518
ENSGALG00000009526
ENSGALG00000009532
ENSGALG00000009536
ENSGALG00000009549
ENSGALG00000009556
ENSGALG00000009560
ENSGALG00000009565
ENSGALG00000009570
ENSGALG00000009576
ENSGALG00000009580
ENSGALG00000009592
ENSGALG00000009594
ENSGALG00000009615
ENSGALG00000009628
ENSGALG00000009641
ENSGALG00000009653
ENSGALG00000009655
ENSGALG00000009668
ENSGALG00000009680
ENSGALG00000009691
ENSGALG00000009703
ENSGALG00000009707
ENSGALG00000009725
ENSGALG00000009730
ENSGALG00000009734
ENSGALG00000009770
ENSGALG00000009788
ENSGALG00000009790
ENSGALG00000009794
ENSGALG00000009801
ENSGALG00000009802
ENSGALG00000009803
ENSGALG00000009811
ENSGALG00000009829
ENSGALG00000009835
ENSGALG00000009842
ENSGALG00000009861
ENSGALG00000009871
ENSGALG00000009879
ENSGALG00000009887
ENSGALG00000009900
ENSGALG00000009901
ENSGALG00000009905
ENSGALG00000009923
ENSGALG00000009925
ENSGALG00000009944
ENSGALG00000009975
ENSGALG00000009976
ENSGALG00000009983
ENSGALG00000009998
ENSGALG00000010017
ENSGALG00000010021
ENSGALG00000010022
ENSGALG00000010024
ENSGALG00000010034
ENSGALG00000010042
ENSGALG00000010060
ENSGALG00000010071
ENSGALG00000010077
ENSGALG00000010091
ENSGALG00000010093
ENSGALG00000010094
ENSGALG00000010097
ENSGALG00000010114
ENSGALG00000010124
ENSGALG00000010127
ENSGALG00000010129
ENSGALG00000010131
ENSGALG00000010142
ENSGALG00000010150
ENSGALG00000010151
ENSGALG00000010156
ENSGALG00000010157
ENSGALG00000010162
ENSGALG00000010171
ENSGALG00000010178
ENSGALG00000010185
ENSGALG00000010190
ENSGALG00000010193
ENSGALG00000010197
ENSGALG00000010201
ENSGALG00000010203
ENSGALG00000010209
ENSGALG00000010217
ENSGALG00000010219
ENSGALG00000010227
ENSGALG00000010237
ENSGALG00000010243
ENSGALG00000010255
ENSGALG00000010258
ENSGALG00000010260
ENSGALG00000010267
ENSGALG00000010268
ENSGALG00000010272
ENSGALG00000010273
ENSGALG00000010279
ENSGALG00000010285
ENSGALG00000010294
ENSGALG00000010296
ENSGALG00000010298
ENSGALG00000010301
ENSGALG00000010302
ENSGALG00000010307
ENSGALG00000010315
ENSGALG00000010318
ENSGALG00000010322
ENSGALG00000010324
ENSGALG00000010326
ENSGALG00000010328
ENSGALG00000010332
ENSGALG00000010340
ENSGALG00000010347
ENSGALG00000010349
ENSGALG00000010350
ENSGALG00000010352
ENSGALG00000010355
ENSGALG00000010360
ENSGALG00000010368
ENSGALG00000010372
ENSGALG00000010375
ENSGALG00000010382
ENSGALG00000010387
ENSGALG00000010399
ENSGALG00000010410
ENSGALG00000010413
ENSGALG00000010432
ENSGALG00000010433
ENSGALG00000010437
ENSGALG00000010442
ENSGALG00000010444
ENSGALG00000010458
ENSGALG00000010459
ENSGALG00000010463
ENSGALG00000010469
ENSGALG00000010473
ENSGALG00000010476
ENSGALG00000010490
ENSGALG00000010517
ENSGALG00000010532
ENSGALG00000010565
ENSGALG00000010570
ENSGALG00000010582
ENSGALG00000010594
ENSGALG00000010609
ENSGALG00000010622
ENSGALG00000010641
ENSGALG00000010642
ENSGALG00000010645
ENSGALG00000010652
ENSGALG00000010658
ENSGALG00000010671
ENSGALG00000010675
ENSGALG00000010679
ENSGALG00000010684
ENSGALG00000010689
ENSGALG00000010704
ENSGALG00000010712
ENSGALG00000010731
ENSGALG00000010745
ENSGALG00000010746
ENSGALG00000010761
ENSGALG00000010766
ENSGALG00000010775
ENSGALG00000010777
ENSGALG00000010783
ENSGALG00000010787
ENSGALG00000010789
ENSGALG00000010792
ENSGALG00000010797
ENSGALG00000010798
ENSGALG00000010809
ENSGALG00000010811
ENSGALG00000010818
ENSGALG00000010819
ENSGALG00000010820
ENSGALG00000010835
ENSGALG00000010836
ENSGALG00000010850
ENSGALG00000010857
ENSGALG00000010861
ENSGALG00000010862
ENSGALG00000010863
ENSGALG00000010865
ENSGALG00000010870
ENSGALG00000010885
ENSGALG00000010896
ENSGALG00000010917
ENSGALG00000010938
ENSGALG00000010959
ENSGALG00000010969
ENSGALG00000010991
ENSGALG00000011016
ENSGALG00000011026
ENSGALG00000011031
ENSGALG00000011035
ENSGALG00000011036
ENSGALG00000011038
ENSGALG00000011041
ENSGALG00000011045
ENSGALG00000011052
ENSGALG00000011096
ENSGALG00000011109
ENSGALG00000011114
ENSGALG00000011120
ENSGALG00000011121
ENSGALG00000011128
ENSGALG00000011130
ENSGALG00000011137
ENSGALG00000011138
ENSGALG00000011171
ENSGALG00000011173
ENSGALG00000011174
ENSGALG00000011193
ENSGALG00000011196
ENSGALG00000011209
ENSGALG00000011211
ENSGALG00000011215
ENSGALG00000011219
ENSGALG00000011222
ENSGALG00000011233
ENSGALG00000011234
ENSGALG00000011241
ENSGALG00000011252
ENSGALG00000011255
ENSGALG00000011258
ENSGALG00000011269
ENSGALG00000011272
ENSGALG00000011276
ENSGALG00000011290
ENSGALG00000011292
ENSGALG00000011298
ENSGALG00000011304
ENSGALG00000011329
ENSGALG00000011351
ENSGALG00000011358
ENSGALG00000011376
ENSGALG00000011377
ENSGALG00000011389
ENSGALG00000011395
ENSGALG00000011425
ENSGALG00000011428
ENSGALG00000011429
ENSGALG00000011436
ENSGALG00000011445
ENSGALG00000011449
ENSGALG00000011452
ENSGALG00000011464
ENSGALG00000011472
ENSGALG00000011476
ENSGALG00000011480
ENSGALG00000011483
ENSGALG00000011488
ENSGALG00000011489
ENSGALG00000011491
ENSGALG00000011494
ENSGALG00000011509
ENSGALG00000011513
ENSGALG00000011514
ENSGALG00000011515
ENSGALG00000011533
ENSGALG00000011541
ENSGALG00000011551
ENSGALG00000011553
ENSGALG00000011559
ENSGALG00000011568
ENSGALG00000011570
ENSGALG00000011591
ENSGALG00000011592
ENSGALG00000011593
ENSGALG00000011594
ENSGALG00000011603
ENSGALG00000011619
ENSGALG00000011625
ENSGALG00000011637
ENSGALG00000011645
ENSGALG00000011650
ENSGALG00000011651
ENSGALG00000011660
ENSGALG00000011661
ENSGALG00000011679
ENSGALG00000011692
ENSGALG00000011693
ENSGALG00000011697
ENSGALG00000011699
ENSGALG00000011710
ENSGALG00000011715
ENSGALG00000011718
ENSGALG00000011726
ENSGALG00000011740
ENSGALG00000011770
ENSGALG00000011794
ENSGALG00000011812
ENSGALG00000011836
ENSGALG00000011840
ENSGALG00000011842
ENSGALG00000011843
ENSGALG00000011848
ENSGALG00000011863
ENSGALG00000011865
ENSGALG00000011867
ENSGALG00000011883
ENSGALG00000011893
ENSGALG00000011895
ENSGALG00000011897
ENSGALG00000011900
ENSGALG00000011904
ENSGALG00000011905
ENSGALG00000011910
ENSGALG00000011917
ENSGALG00000011918
ENSGALG00000011921
ENSGALG00000011931
ENSGALG00000011934
ENSGALG00000011941
ENSGALG00000011951
ENSGALG00000011962
ENSGALG00000011966
ENSGALG00000011967
ENSGALG00000011974
ENSGALG00000011980
ENSGALG00000011983
ENSGALG00000011997
ENSGALG00000012007
ENSGALG00000012009
ENSGALG00000012010
ENSGALG00000012013
ENSGALG00000012016
ENSGALG00000012018
ENSGALG00000012032
ENSGALG00000012037
ENSGALG00000012048
ENSGALG00000012052
ENSGALG00000012055
ENSGALG00000012069
ENSGALG00000012073
ENSGALG00000012105
ENSGALG00000012109
ENSGALG00000012112
ENSGALG00000012117
ENSGALG00000012122
ENSGALG00000012127
ENSGALG00000012130
ENSGALG00000012135
ENSGALG00000012139
ENSGALG00000012151
ENSGALG00000012159
ENSGALG00000012171
ENSGALG00000012173
ENSGALG00000012176
ENSGALG00000012201
ENSGALG00000012213
ENSGALG00000012215
ENSGALG00000012217
ENSGALG00000012222
ENSGALG00000012229
ENSGALG00000012230
ENSGALG00000012233
ENSGALG00000012239
ENSGALG00000012245
ENSGALG00000012251
ENSGALG00000012259
ENSGALG00000012267
ENSGALG00000012269
ENSGALG00000012273
ENSGALG00000012277
ENSGALG00000012291
ENSGALG00000012296
ENSGALG00000012301
ENSGALG00000012329
ENSGALG00000012333
ENSGALG00000012337
ENSGALG00000012338
ENSGALG00000012341
ENSGALG00000012342
ENSGALG00000012355
ENSGALG00000012364
ENSGALG00000012367
ENSGALG00000012370
ENSGALG00000012379
ENSGALG00000012394
ENSGALG00000012400
ENSGALG00000012408
ENSGALG00000012415
ENSGALG00000012419
ENSGALG00000012420
ENSGALG00000012436
ENSGALG00000012440
ENSGALG00000012442
ENSGALG00000012444
ENSGALG00000012446
ENSGALG00000012456
ENSGALG00000012471
ENSGALG00000012473
ENSGALG00000012488
ENSGALG00000012509
ENSGALG00000012524
ENSGALG00000012529
ENSGALG00000012532
ENSGALG00000012547
ENSGALG00000012561
ENSGALG00000012568
ENSGALG00000012569
ENSGALG00000012587
ENSGALG00000012589
ENSGALG00000012606
ENSGALG00000012607
ENSGALG00000012610
ENSGALG00000012627
ENSGALG00000012638
ENSGALG00000012640
ENSGALG00000012670
ENSGALG00000012691
ENSGALG00000012695
ENSGALG00000012704
ENSGALG00000012721
ENSGALG00000012726
ENSGALG00000012735
ENSGALG00000012763
ENSGALG00000012781
ENSGALG00000012782
ENSGALG00000012783
ENSGALG00000012787
ENSGALG00000012792
ENSGALG00000012795
ENSGALG00000012798
ENSGALG00000012809
ENSGALG00000012827
ENSGALG00000012830
ENSGALG00000012842
ENSGALG00000012852
ENSGALG00000012876
ENSGALG00000012879
ENSGALG00000012895
ENSGALG00000012904
ENSGALG00000012921
ENSGALG00000012934
ENSGALG00000012946
ENSGALG00000012950
ENSGALG00000012958
ENSGALG00000012973
ENSGALG00000012974
ENSGALG00000012993
ENSGALG00000013000
ENSGALG00000013018
ENSGALG00000013039
ENSGALG00000013041
ENSGALG00000013057
ENSGALG00000013084
ENSGALG00000013090
ENSGALG00000013098
ENSGALG00000013107
ENSGALG00000013131
ENSGALG00000013133
ENSGALG00000013135
ENSGALG00000013136
ENSGALG00000013141
ENSGALG00000013154
ENSGALG00000013160
ENSGALG00000013165
ENSGALG00000013167
ENSGALG00000013254
ENSGALG00000013257
ENSGALG00000013260
ENSGALG00000013261
ENSGALG00000013271
ENSGALG00000013297
ENSGALG00000013366
ENSGALG00000013378
ENSGALG00000013382
ENSGALG00000013383
ENSGALG00000013388
ENSGALG00000013391
ENSGALG00000013397
ENSGALG00000013400
ENSGALG00000013433
ENSGALG00000013446
ENSGALG00000013452
ENSGALG00000013455
ENSGALG00000013494
ENSGALG00000013512
ENSGALG00000013532
ENSGALG00000013542
ENSGALG00000013549
ENSGALG00000013552
ENSGALG00000013575
ENSGALG00000013590
ENSGALG00000013599
ENSGALG00000013628
ENSGALG00000013635
ENSGALG00000013643
ENSGALG00000013646
ENSGALG00000013647
ENSGALG00000013649
ENSGALG00000013668
ENSGALG00000013670
ENSGALG00000013677
ENSGALG00000013702
ENSGALG00000013705
ENSGALG00000013726
ENSGALG00000013733
ENSGALG00000013736
ENSGALG00000013737
ENSGALG00000013739
ENSGALG00000013740
ENSGALG00000013741
ENSGALG00000013747
ENSGALG00000013751
ENSGALG00000013754
ENSGALG00000013769
ENSGALG00000013777
ENSGALG00000013780
ENSGALG00000013793
ENSGALG00000013804
ENSGALG00000013809
ENSGALG00000013810
ENSGALG00000013876
ENSGALG00000013878
ENSGALG00000013883
ENSGALG00000013887
ENSGALG00000013899
ENSGALG00000013916
ENSGALG00000013921
ENSGALG00000013941
ENSGALG00000013944
ENSGALG00000013948
ENSGALG00000013953
ENSGALG00000013971
ENSGALG00000013994
ENSGALG00000014012
ENSGALG00000014016
ENSGALG00000014072
ENSGALG00000014081
ENSGALG00000014121
ENSGALG00000014128
ENSGALG00000014138
ENSGALG00000014165
ENSGALG00000014194
ENSGALG00000014198
ENSGALG00000014205
ENSGALG00000014222
ENSGALG00000014225
ENSGALG00000014233
ENSGALG00000014248
ENSGALG00000014263
ENSGALG00000014274
ENSGALG00000014284
ENSGALG00000014290
ENSGALG00000014331
ENSGALG00000014349
ENSGALG00000014355
[truncated: 477 more rows]
