# Supplementary material for: Gene Expression in Chicken Reveals Correlation with Structural Genomic Features and Conserved Patterns of Transcription in the Terrestrial Vertebrates
Source: PLoS One. 2010 Aug 5;5(8):e11990. doi: 10.1371/journal.pone.0011990 (PMC2916831; doi:10.1371/journal.pone.0011990)
Supplement: Table S3 — GO enrichment results of tissue-specific genes. (0.02 MB XLS) [file pone.0011990.s003.xls]

## Sheet: brain
GOBPID	Pvalue	Count	Size	Term
GO:0048856	5.97715e-07	17	166	anatomical structure development
GO:0051179	1.96751e-06	42	803	localization
GO:0022008	5.34844e-06	14	136	neurogenesis
GO:0007399	0.000164166	10	111	nervous system development
GO:0003008	0.000279805	22	395	system process
GO:0022010	0.000621458	2	2	myelination in the central nervous system
GO:0048667	0.000820973	7	62	cell morphogenesis involved in neuron differentiation
GO:0030182	0.00131599	9	109	neuron differentiation
GO:0048709	0.00218165	3	11	oligodendrocyte differentiation
GO:0016043	0.00252617	8	86	cellular component organization
GO:0048858	0.00427776	6	62	cell projection morphogenesis
GO:0051649	0.00454848	7	82	establishment of localization in cell
GO:0007275	0.00455644	36	942	multicellular organismal development
GO:0031175	0.00525988	6	65	neurite development
GO:0007269	0.00675622	3	16	neurotransmitter secretion
GO:0019228	0.00805556	3	17	regulation of action potential in neuron
GO:0007612	0.009492	3	18	learning

## Sheet: bursa
GOBPID	Pvalue	Count	Size	Term
GO:0002520	0.00431668	5	110	immune system development
GO:0017183	0.00986121	1	1	peptidyl-diphthamide biosynthetic process from peptidyl-histidine
GO:0042637	0.00986121	1	1	catagen
GO:0045608	0.00986121	1	1	negative regulation of auditory receptor cell differentiation
GO:0045631	0.00986121	1	1	regulation of mechanoreceptor differentiation
GO:0051897	0.00986121	1	1	positive regulation of protein kinase B signaling cascade
GO:0060037	0.00986121	1	1	pharyngeal system development

## Sheet: kidney
GOBPID	Pvalue	Count	Size	Term
1	GO:0048704	1.73612e-05	4	15	embryonic skeletal system morphogenesis
2	GO:0007588	0.00225374	3	24	excretion
3	GO:0007585	0.00749839	2	12	respiratory gaseous exchange

## Sheet: liver
GOBPID	Pvalue	Count	Size	Term
GO:0007598	0.000375673	2	3	blood coagulation, extrinsic pathway
GO:0030104	0.00074586	2	4	water homeostasis
GO:0046689	0.00074586	2	4	response to mercury ion
GO:0006082	0.0017851	8	203	organic acid metabolic process
GO:0005978	0.00183755	2	6	glycogen biosynthetic process
GO:0015711	0.00183755	2	6	organic anion transport
GO:0009611	0.00514682	4	63	response to wounding
GO:0045766	0.00649622	2	11	positive regulation of angiogenesis
GO:0006541	0.00773891	2	12	glutamine metabolic process
GO:0033692	0.00773891	2	12	cellular polysaccharide biosynthetic process
GO:0002541	0.00907968	2	13	activation of plasma proteins during acute inflammatory response
GO:0006071	0.00907968	2	13	glycerol metabolic process
GO:0006958	0.00907968	2	13	complement activation, classical pathway

## Sheet: lung
GOBPID	Pvalue	Count	Size	Term
GO:0007223	0.00363903	2	14	Wnt receptor signaling pathway, calcium modulating pathway
GO:0021535	0.00657414	1	1	cell migration in hindbrain
GO:0021933	0.00657414	1	1	radial glia guided migration of granule cell
GO:0048671	0.00657414	1	1	negative regulation of collateral sprouting
GO:0006909	0.00741219	2	20	phagocytosis

## Sheet: smallintestine
GOBPID	Pvalue	Count	Size	Term
GO:0007586	3.42579e-06	5	29	digestion
GO:0006508	0.00126588	7	191	proteolysis
GO:0006071	0.00529569	2	13	glycerol metabolic process
GO:0003051	0.00858291	1	1	angiotensin-mediated drinking behavior
GO:0006005	0.00858291	1	1	L-fucose biosynthetic process
GO:0009226	0.00858291	1	1	nucleotide-sugar biosynthetic process
GO:0019372	0.00858291	1	1	lipoxygenase pathway
GO:0019673	0.00858291	1	1	GDP-mannose metabolic process
GO:0042351	0.00858291	1	1	'de novo' GDP-L-fucose biosynthetic process
GO:0046368	0.00858291	1	1	GDP-L-fucose metabolic process
GO:0046813	0.00858291	1	1	virion attachment, binding of host cell surface receptor

## Sheet: spleen
GOBPID	Pvalue	Count	Size	Term
GO:0002355	0.00657414	1	1	detection of tumor cell
GO:0043303	0.00657414	1	1	mast cell degranulation
GO:0050853	0.00657414	1	1	B cell receptor signaling pathway

## Sheet: thymus
GOBPID	Pvalue	Count	Size	Term
GO:0016444	0.00189949	2	13	somatic cell DNA recombination
GO:0002326	0.00511322	1	1	B cell lineage commitment
GO:0002358	0.00511322	1	1	B cell homeostatic proliferation
GO:0002360	0.00511322	1	1	T cell lineage commitment
GO:0007136	0.00511322	1	1	meiotic prophase II
GO:0009996	0.00511322	1	1	negative regulation of cell fate specification
GO:0033152	0.00511322	1	1	immunoglobulin V(D)J recombination
GO:0042660	0.00511322	1	1	positive regulation of cell fate specification
