# Supplementary material for: Gene Expression in Chicken Reveals Correlation with Structural Genomic Features and Conserved Patterns of Transcription in the Terrestrial Vertebrates
Source: PLoS One. 2010 Aug 5;5(8):e11990. doi: 10.1371/journal.pone.0011990 (PMC2916831; doi:10.1371/journal.pone.0011990)
Supplement: Table S4 — GO enrichment result of housekeeping genes. (0.02 MB XLS) [file pone.0011990.s004.xls]

## Sheet: housekeeping
GOBPID	Pvalue	OddsRatio	ExpCount	Count	Size	Term
GO:0006414	4.85484e-11	16.4864	8.57925	26	30	translational elongation
GO:0006412	5.22511e-09	4.24562	19.0355	42	68	translation
GO:0000375	1.18118e-07	4.23362	16.0146	35	56	RNA splicing, via transesterification reactions
GO:0000398	1.56956e-07	6.00404	10.5569	26	37	nuclear mRNA splicing, via spliceosome
GO:0034622	2.76814e-06	3.84016	14.1936	30	50	cellular macromolecular complex assembly
GO:0006120	4.69905e-06	16.3567	4.28963	13	15	mitochondrial electron transport, NADH to ubiquinone
GO:0042773	7.51304e-06	9.44391	5.43353	15	19	ATP synthesis coupled electron transport
GO:0022613	1.48843e-05	3.64215	13.0301	27	46	ribonucleoprotein complex biogenesis
GO:0006457	4.32643e-05	2.78213	18.5646	34	65	protein folding
GO:0008104	6.62451e-05	1.55712	104.841	138	366	protein localization
GO:0006446	0.000142659	5.87777	5.71376	14	20	regulation of translational initiation
GO:0010468	0.000203995	2.25857	24.2961	40	85	regulation of gene expression
GO:0006364	0.000213644	3.60148	9.7205	20	34	rRNA processing
GO:0051351	0.000379399	3.89259	8.00365	17	28	positive regulation of ligase activity
GO:0051437	0.000381673	3.89008	8.0073	17	28	positive regulation of ubiquitin-protein ligase activity during mitotic cell cycle
GO:0009109	0.000418609	8.36975	3.71768	10	13	coenzyme catabolic process
GO:0048199	0.000541756	Inf	1.71507	6	6	vesicle targeting, to, from or within Golgi
GO:0015992	0.00082594	3.66031	7.71922	16	27	proton transport
GO:0031145	0.000828688	3.65889	7.72133	16	27	anaphase-promoting complex-dependent proteasomal ubiquitin-dependent protein catabolic process
GO:0015986	0.00087657	5.02445	5.14755	12	18	ATP synthesis coupled proton transport
GO:0022607	0.000943144	1.5347	73.0825	96	256	cellular component assembly
GO:0051188	0.00108576	6.27911	4.0022	10	14	cofactor biosynthetic process
GO:0006099	0.00114263	7.52794	3.4317	9	12	tricarboxylic acid cycle
GO:0045454	0.00115216	3.28991	8.57925	17	30	cell redox homeostasis
GO:0051438	0.00115216	3.28991	8.57925	17	30	regulation of ubiquitin-protein ligase activity
GO:0006396	0.00125791	2.03097	23.677	37	84	RNA processing
GO:0034220	0.00176287	4.30557	5.43353	12	19	transmembrane ion transport
GO:0048205	0.00190397	Inf	1.42988	5	5	COPI coating of Golgi vesicle
GO:0006084	0.00277169	5.64451	3.71768	9	13	acetyl-CoA metabolic process
GO:0030433	0.00287314	15.0346	2.00183	6	7	ER-associated protein catabolic process
GO:0051352	0.00292263	3.14152	7.72133	15	27	negative regulation of ligase activity
GO:0051436	0.00292263	3.14152	7.72133	15	27	negative regulation of ubiquitin-protein ligase activity during mitotic cell cycle
GO:0006890	0.00314744	8.77357	2.57378	7	9	retrograde vesicle-mediated transport, Golgi to ER
GO:0006986	0.00357036	2.66279	10.0091	18	35	response to unfolded protein
GO:0006368	0.00566112	3.34706	6.00548	12	21	RNA elongation from RNA polymerase II promoter
GO:0006812	0.00724683	2.48463	9.80408	17	34	cation transport
GO:0019222	0.00767211	2.30276	11.3526	19	40	regulation of metabolic process
GO:0006810	0.00784028	1.53717	43.8838	58	156	transport
GO:0051881	0.00790214	5.84755	2.85975	7	10	regulation of mitochondrial membrane potential
GO:0006901	0.00870757	12.5208	1.71585	5	6	vesicle coating
GO:0048194	0.00870757	12.5208	1.71585	5	6	Golgi vesicle budding
GO:0006886	0.00956115	1.83	20.3449	30	72	intracellular protein transport
