# Supplementary material for: Gene Expression in Chicken Reveals Correlation with Structural Genomic Features and Conserved Patterns of Transcription in the Terrestrial Vertebrates
Source: PLoS One. 2010 Aug 5;5(8):e11990. doi: 10.1371/journal.pone.0011990 (PMC2916831; doi:10.1371/journal.pone.0011990)
Supplement: Table S5 — List of 3,892 1∶1∶1 orthologous genes in mouse, chicken and frog downloaded from Ensembl database via biomaRt package. (1.15 MB XLS) [file pone.0011990.s005.xls]

## Sheet: Table S5. orthologous_genes_mou
mouse.ensembl_gene_id	chick.ensembl_gene_id	frog.ensembl_gene_id
ENSMUSG00000000001	ENSGALG00000000041	ENSXETG00000002003
ENSMUSG00000000028	ENSGALG00000001616	ENSXETG00000018602
ENSMUSG00000000037	ENSGALG00000016537	ENSXETG00000001115
ENSMUSG00000000049	ENSGALG00000003957	ENSXETG00000025262
ENSMUSG00000000056	ENSGALG00000001603	ENSXETG00000012236
ENSMUSG00000000058	ENSGALG00000009396	ENSXETG00000011570
ENSMUSG00000000085	ENSGALG00000000672	ENSXETG00000012966
ENSMUSG00000000088	ENSGALG00000014121	ENSXETG00000021126
ENSMUSG00000000093	ENSGALG00000023577	ENSXETG00000020557
ENSMUSG00000000094	ENSGALG00000005285	ENSXETG00000010718
ENSMUSG00000000120	ENSGALG00000012504	ENSXETG00000018632
ENSMUSG00000000125	ENSGALG00000001079	ENSXETG00000024231
ENSMUSG00000000127	ENSGALG00000000273	ENSXETG00000021270
ENSMUSG00000000131	ENSGALG00000002715	ENSXETG00000010326
ENSMUSG00000000142	ENSGALG00000004021	ENSXETG00000013607
ENSMUSG00000000148	ENSGALG00000004348	ENSXETG00000021747
ENSMUSG00000000159	ENSGALG00000016132	ENSXETG00000006124
ENSMUSG00000000167	ENSGALG00000007885	ENSXETG00000010194
ENSMUSG00000000168	ENSGALG00000007904	ENSXETG00000010198
ENSMUSG00000000171	ENSGALG00000007878	ENSXETG00000027683
ENSMUSG00000000182	ENSGALG00000017286	ENSXETG00000026353
ENSMUSG00000000183	ENSGALG00000017287	ENSXETG00000005968
ENSMUSG00000000184	ENSGALG00000017283	ENSXETG00000005972
ENSMUSG00000000194	ENSGALG00000004052	ENSXETG00000001356
ENSMUSG00000000214	ENSGALG00000006551	ENSXETG00000014030
ENSMUSG00000000216	ENSGALG00000006270	ENSXETG00000012423
ENSMUSG00000000223	ENSGALG00000005031	ENSXETG00000018175
ENSMUSG00000000247	ENSGALG00000001124	ENSXETG00000020776
ENSMUSG00000000253	ENSGALG00000012705	ENSXETG00000014183
ENSMUSG00000000263	ENSGALG00000004134	ENSXETG00000001966
ENSMUSG00000000276	ENSGALG00000003131	ENSXETG00000001324
ENSMUSG00000000278	ENSGALG00000003185	ENSXETG00000020061
ENSMUSG00000000282	ENSGALG00000005830	ENSXETG00000019434
ENSMUSG00000000295	ENSGALG00000014841	ENSXETG00000021843
ENSMUSG00000000301	ENSGALG00000004875	ENSXETG00000005734
ENSMUSG00000000305	ENSGALG00000005102	ENSXETG00000001990
ENSMUSG00000000308	ENSGALG00000008352	ENSXETG00000027612
ENSMUSG00000000325	ENSGALG00000002040	ENSXETG00000006316
ENSMUSG00000000340	ENSGALG00000005280	ENSXETG00000013210
ENSMUSG00000000359	ENSGALG00000023636	ENSXETG00000024013
ENSMUSG00000000374	ENSGALG00000007449	ENSXETG00000018000
ENSMUSG00000000384	ENSGALG00000005600	ENSXETG00000023866
ENSMUSG00000000394	ENSGALG00000011104	ENSXETG00000013178
ENSMUSG00000000399	ENSGALG00000017282	ENSXETG00000008484
ENSMUSG00000000402	ENSGALG00000016584	ENSXETG00000013340
ENSMUSG00000000416	ENSGALG00000009134	ENSXETG00000021813
ENSMUSG00000000420	ENSGALG00000013135	ENSXETG00000014012
ENSMUSG00000000435	ENSGALG00000010937	ENSXETG00000014520
ENSMUSG00000000439	ENSGALG00000004991	ENSXETG00000020165
ENSMUSG00000000441	ENSGALG00000004998	ENSXETG00000020163
ENSMUSG00000000489	ENSGALG00000012178	ENSXETG00000006912
ENSMUSG00000000532	ENSGALG00000014631	ENSXETG00000000572
ENSMUSG00000000538	ENSGALG00000004902	ENSXETG00000012156
ENSMUSG00000000544	ENSGALG00000015455	ENSXETG00000008011
ENSMUSG00000000560	ENSGALG00000014206	ENSXETG00000008421
ENSMUSG00000000561	ENSGALG00000001438	ENSXETG00000006758
ENSMUSG00000000563	ENSGALG00000001452	ENSXETG00000022255
ENSMUSG00000000568	ENSGALG00000011184	ENSXETG00000012569
ENSMUSG00000000581	ENSGALG00000008765	ENSXETG00000025934
ENSMUSG00000000594	ENSGALG00000019162	ENSXETG00000019419
ENSMUSG00000000605	ENSGALG00000016607	ENSXETG00000015727
ENSMUSG00000000628	ENSGALG00000009754	ENSXETG00000008520
ENSMUSG00000000631	ENSGALG00000003741	ENSXETG00000009454
ENSMUSG00000000632	ENSGALG00000018589	ENSXETG00000014343
ENSMUSG00000000673	ENSGALG00000009926	ENSXETG00000015771
ENSMUSG00000000693	ENSGALG00000013254	ENSXETG00000019030
ENSMUSG00000000724	ENSGALG00000004035	ENSXETG00000009448
ENSMUSG00000000738	ENSGALG00000006206	ENSXETG00000019834
ENSMUSG00000000743	ENSGALG00000006161	ENSXETG00000019844
ENSMUSG00000000751	ENSGALG00000003072	ENSXETG00000013538
ENSMUSG00000000753	ENSGALG00000003015	ENSXETG00000027686
ENSMUSG00000000759	ENSGALG00000016836	ENSXETG00000001903
ENSMUSG00000000766	ENSGALG00000013616	ENSXETG00000008401
ENSMUSG00000000782	ENSGALG00000006480	ENSXETG00000016100
ENSMUSG00000000792	ENSGALG00000002482	ENSXETG00000013546
ENSMUSG00000000804	ENSGALG00000005350	ENSXETG00000013503
ENSMUSG00000000805	ENSGALG00000005360	ENSXETG00000018800
ENSMUSG00000000811	ENSGALG00000006193	ENSXETG00000004794
ENSMUSG00000000838	ENSGALG00000009177	ENSXETG00000019647
ENSMUSG00000000861	ENSGALG00000007866	ENSXETG00000002206
ENSMUSG00000000876	ENSGALG00000003042	ENSXETG00000021427
ENSMUSG00000000884	ENSGALG00000001925	ENSXETG00000006305
ENSMUSG00000000889	ENSGALG00000002926	ENSXETG00000023110
ENSMUSG00000000901	ENSGALG00000005968	ENSXETG00000022372
ENSMUSG00000000902	ENSGALG00000005983	ENSXETG00000022368
ENSMUSG00000000915	ENSGALG00000003790	ENSXETG00000005793
ENSMUSG00000000916	ENSGALG00000000891	ENSXETG00000010332
ENSMUSG00000000938	ENSGALG00000011072	ENSXETG00000000728
ENSMUSG00000000976	ENSGALG00000005516	ENSXETG00000007964
ENSMUSG00000001016	ENSGALG00000011570	ENSXETG00000014290
ENSMUSG00000001017	ENSGALG00000014021	ENSXETG00000015918
ENSMUSG00000001027	ENSGALG00000000252	ENSXETG00000014235
ENSMUSG00000001036	ENSGALG00000005115	ENSXETG00000022662
ENSMUSG00000001039	ENSGALG00000005096	ENSXETG00000022659
ENSMUSG00000001053	ENSGALG00000017528	ENSXETG00000006733
ENSMUSG00000001056	ENSGALG00000024261	ENSXETG00000006731
ENSMUSG00000001062	ENSGALG00000023468	ENSXETG00000019845
ENSMUSG00000001065	ENSGALG00000000513	ENSXETG00000019874
ENSMUSG00000001082	ENSGALG00000015652	ENSXETG00000008016
ENSMUSG00000001089	ENSGALG00000000821	ENSXETG00000003696
ENSMUSG00000001095	ENSGALG00000003647	ENSXETG00000023776
ENSMUSG00000001098	ENSGALG00000005138	ENSXETG00000018588
ENSMUSG00000001100	ENSGALG00000003211	ENSXETG00000023792
ENSMUSG00000001105	ENSGALG00000005707	ENSXETG00000019444
ENSMUSG00000001119	ENSGALG00000005974	ENSXETG00000011486
ENSMUSG00000001120	ENSGALG00000004394	ENSXETG00000011483
ENSMUSG00000001150	ENSGALG00000004363	ENSXETG00000011496
ENSMUSG00000001155	ENSGALG00000006131	ENSXETG00000011494
ENSMUSG00000001158	ENSGALG00000013883	ENSXETG00000008518
ENSMUSG00000001227	ENSGALG00000001171	ENSXETG00000022081
ENSMUSG00000001228	ENSGALG00000004132	ENSXETG00000022306
ENSMUSG00000001229	ENSGALG00000004200	ENSXETG00000022083
ENSMUSG00000001240	ENSGALG00000024449	ENSXETG00000010906
ENSMUSG00000001270	ENSGALG00000011511	ENSXETG00000023038
ENSMUSG00000001285	ENSGALG00000013593	ENSXETG00000012666
ENSMUSG00000001289	ENSGALG00000018570	ENSXETG00000012667
ENSMUSG00000001300	ENSGALG00000016856	ENSXETG00000017801
ENSMUSG00000001323	ENSGALG00000003155	ENSXETG00000023796
ENSMUSG00000001366	ENSGALG00000016320	ENSXETG00000015980
ENSMUSG00000001376	ENSGALG00000009500	ENSXETG00000027389
ENSMUSG00000001383	ENSGALG00000000766	ENSXETG00000016118
ENSMUSG00000001415	ENSGALG00000009011	ENSXETG00000023799
ENSMUSG00000001417	ENSGALG00000013232	ENSXETG00000019898
ENSMUSG00000001419	ENSGALG00000014559	ENSXETG00000020378
ENSMUSG00000001435	ENSGALG00000004338	ENSXETG00000011481
ENSMUSG00000001436	ENSGALG00000004384	ENSXETG00000011482
ENSMUSG00000001440	ENSGALG00000000454	ENSXETG00000014717
ENSMUSG00000001441	ENSGALG00000013702	ENSXETG00000014725
ENSMUSG00000001445	ENSGALG00000014387	ENSXETG00000014749
ENSMUSG00000001467	ENSGALG00000009365	ENSXETG00000003432
ENSMUSG00000001472	ENSGALG00000000129	ENSXETG00000023414
ENSMUSG00000001473	ENSGALG00000000059	ENSXETG00000019687
ENSMUSG00000001496	ENSGALG00000020423	ENSXETG00000002909
ENSMUSG00000001497	ENSGALG00000010114	ENSXETG00000002907
ENSMUSG00000001504	ENSGALG00000013193	ENSXETG00000012653
ENSMUSG00000001518	ENSGALG00000014335	ENSXETG00000001647
ENSMUSG00000001521	ENSGALG00000013424	ENSXETG00000001314
ENSMUSG00000001542	ENSGALG00000014678	ENSXETG00000013296
ENSMUSG00000001555	ENSGALG00000023845	ENSXETG00000002288
ENSMUSG00000001558	ENSGALG00000003624	ENSXETG00000003818
ENSMUSG00000001566	ENSGALG00000006438	ENSXETG00000021615
ENSMUSG00000001569	ENSGALG00000006437	ENSXETG00000021611
ENSMUSG00000001576	ENSGALG00000002863	ENSXETG00000018301
ENSMUSG00000001627	ENSGALG00000009448	ENSXETG00000009255
ENSMUSG00000001630	ENSGALG00000014094	ENSXETG00000020514
ENSMUSG00000001632	ENSGALG00000006640	ENSXETG00000023658
ENSMUSG00000001655	ENSGALG00000010923	ENSXETG00000025184
ENSMUSG00000001656	ENSGALG00000014091	ENSXETG00000023471
ENSMUSG00000001666	ENSGALG00000006350	ENSXETG00000022357
ENSMUSG00000001670	ENSGALG00000000893	ENSXETG00000023416
ENSMUSG00000001672	ENSGALG00000012886	ENSXETG00000019861
ENSMUSG00000001674	ENSGALG00000012147	ENSXETG00000020819
ENSMUSG00000001687	ENSGALG00000017084	ENSXETG00000026000
ENSMUSG00000001700	ENSGALG00000008237	ENSXETG00000005193
ENSMUSG00000001707	ENSGALG00000012781	ENSXETG00000020459
ENSMUSG00000001729	ENSGALG00000011620	ENSXETG00000008603
ENSMUSG00000001750	ENSGALG00000003516	ENSXETG00000015766
ENSMUSG00000001761	ENSGALG00000007910	ENSXETG00000014939
ENSMUSG00000001767	ENSGALG00000008429	ENSXETG00000009698
ENSMUSG00000001768	ENSGALG00000008457	ENSXETG00000009700
ENSMUSG00000001774	ENSGALG00000017233	ENSXETG00000011727
ENSMUSG00000001783	ENSGALG00000012611	ENSXETG00000011523
ENSMUSG00000001785	ENSGALG00000012631	ENSXETG00000016975
ENSMUSG00000001786	ENSGALG00000012569	ENSXETG00000011520
ENSMUSG00000001819	ENSGALG00000009277	ENSXETG00000007575
ENSMUSG00000001833	ENSGALG00000012138	ENSXETG00000013112
ENSMUSG00000001844	ENSGALG00000005905	ENSXETG00000016089
ENSMUSG00000001847	ENSGALG00000007130	ENSXETG00000027593
ENSMUSG00000001855	ENSGALG00000003830	ENSXETG00000001475
ENSMUSG00000001864	ENSGALG00000003840	ENSXETG00000001474
ENSMUSG00000001870	ENSGALG00000010448	ENSXETG00000019349
ENSMUSG00000001891	ENSGALG00000008855	ENSXETG00000013007
ENSMUSG00000001901	ENSGALG00000000505	ENSXETG00000005312
ENSMUSG00000001930	ENSGALG00000017272	ENSXETG00000023591
ENSMUSG00000001985	ENSGALG00000002098	ENSXETG00000014704
ENSMUSG00000001986	ENSGALG00000008512	ENSXETG00000019504
ENSMUSG00000001998	ENSGALG00000004776	ENSXETG00000020756
ENSMUSG00000001999	ENSGALG00000012352	ENSXETG00000015816
ENSMUSG00000002017	ENSGALG00000010428	ENSXETG00000019357
ENSMUSG00000002028	ENSGALG00000006818	ENSXETG00000026413
ENSMUSG00000002031	ENSGALG00000007438	ENSXETG00000021567
ENSMUSG00000002052	ENSGALG00000000146	ENSXETG00000019265
ENSMUSG00000002057	ENSGALG00000003654	ENSXETG00000019351
ENSMUSG00000002058	ENSGALG00000003657	ENSXETG00000019348
ENSMUSG00000002064	ENSGALG00000003772	ENSXETG00000027007
ENSMUSG00000002068	ENSGALG00000004494	ENSXETG00000012929
ENSMUSG00000002076	ENSGALG00000016202	ENSXETG00000013684
ENSMUSG00000002100	ENSGALG00000008148	ENSXETG00000007912
ENSMUSG00000002102	ENSGALG00000008108	ENSXETG00000007916
ENSMUSG00000002103	ENSGALG00000008211	ENSXETG00000003979
ENSMUSG00000002104	ENSGALG00000008100	ENSXETG00000009048
ENSMUSG00000002105	ENSGALG00000008122	ENSXETG00000007914
ENSMUSG00000002107	ENSGALG00000006713	ENSXETG00000021992
ENSMUSG00000002109	ENSGALG00000008218	ENSXETG00000003980
ENSMUSG00000002111	ENSGALG00000008127	ENSXETG00000007913
ENSMUSG00000002129	ENSGALG00000007937	ENSXETG00000016144
ENSMUSG00000002190	ENSGALG00000009826	ENSXETG00000014911
ENSMUSG00000002205	ENSGALG00000020725	ENSXETG00000026901
ENSMUSG00000002221	ENSGALG00000006336	ENSXETG00000006582
ENSMUSG00000002222	ENSGALG00000015815	ENSXETG00000001924
ENSMUSG00000002227	ENSGALG00000001558	ENSXETG00000006901
ENSMUSG00000002228	ENSGALG00000001605	ENSXETG00000017214
ENSMUSG00000002233	ENSGALG00000001569	ENSXETG00000006898
ENSMUSG00000002250	ENSGALG00000002588	ENSXETG00000015121
ENSMUSG00000002257	ENSGALG00000002615	ENSXETG00000015117
ENSMUSG00000002279	ENSGALG00000005281	ENSXETG00000005762
ENSMUSG00000002280	ENSGALG00000005365	ENSXETG00000007191
ENSMUSG00000002289	ENSGALG00000000619	ENSXETG00000021893
ENSMUSG00000002297	ENSGALG00000008963	ENSXETG00000002490
ENSMUSG00000002341	ENSGALG00000003008	ENSXETG00000014328
ENSMUSG00000002343	ENSGALG00000003024	ENSXETG00000014338
ENSMUSG00000002345	ENSGALG00000014581	ENSXETG00000013043
ENSMUSG00000002346	ENSGALG00000002621	ENSXETG00000014336
ENSMUSG00000002365	ENSGALG00000013710	ENSXETG00000023346
ENSMUSG00000002372	ENSGALG00000000577	ENSXETG00000025475
ENSMUSG00000002395	ENSGALG00000003703	ENSXETG00000013513
ENSMUSG00000002413	ENSGALG00000012865	ENSXETG00000004845
ENSMUSG00000002416	ENSGALG00000023078	ENSXETG00000002668
ENSMUSG00000002455	ENSGALG00000006001	ENSXETG00000012054
ENSMUSG00000002459	ENSGALG00000015270	ENSXETG00000008098
ENSMUSG00000002475	ENSGALG00000014938	ENSXETG00000003147
ENSMUSG00000002477	ENSGALG00000011842	ENSXETG00000027354
ENSMUSG00000002496	ENSGALG00000005646	ENSXETG00000015935
ENSMUSG00000002500	ENSGALG00000005458	ENSXETG00000007221
ENSMUSG00000002504	ENSGALG00000005608	ENSXETG00000015931
ENSMUSG00000002524	ENSGALG00000014089	ENSXETG00000012469
ENSMUSG00000002546	ENSGALG00000004881	ENSXETG00000012915
ENSMUSG00000002550	ENSGALG00000003732	ENSXETG00000001482
ENSMUSG00000002625	ENSGALG00000013559	ENSXETG00000028035
ENSMUSG00000002633	ENSGALG00000006379	ENSXETG00000013504
ENSMUSG00000002635	ENSGALG00000005010	ENSXETG00000020032
ENSMUSG00000002688	ENSGALG00000009900	ENSXETG00000010248
ENSMUSG00000002718	ENSGALG00000004707	ENSXETG00000001784
ENSMUSG00000002732	ENSGALG00000009149	ENSXETG00000015018
ENSMUSG00000002733	ENSGALG00000009135	ENSXETG00000015020
ENSMUSG00000002741	ENSGALG00000013133	ENSXETG00000019002
ENSMUSG00000002748	ENSGALG00000000823	ENSXETG00000010334
ENSMUSG00000002763	ENSGALG00000008571	ENSXETG00000007379
ENSMUSG00000002769	ENSGALG00000008575	ENSXETG00000023250
ENSMUSG00000002797	ENSGALG00000011530	ENSXETG00000022014
ENSMUSG00000002803	ENSGALG00000011710	ENSXETG00000022556
ENSMUSG00000002808	ENSGALG00000012069	ENSXETG00000000351
ENSMUSG00000002812	ENSGALG00000004997	ENSXETG00000005767
ENSMUSG00000002814	ENSGALG00000005028	ENSXETG00000005765
ENSMUSG00000002833	ENSGALG00000001218	ENSXETG00000024159
ENSMUSG00000002835	ENSGALG00000001126	ENSXETG00000024157
ENSMUSG00000002844	ENSGALG00000015473	ENSXETG00000001078
ENSMUSG00000002845	ENSGALG00000015073	ENSXETG00000023015
ENSMUSG00000002847	ENSGALG00000014997	ENSXETG00000018070
ENSMUSG00000002870	ENSGALG00000006037	ENSXETG00000002059
ENSMUSG00000002871	ENSGALG00000006047	ENSXETG00000002058
ENSMUSG00000002881	ENSGALG00000002248	ENSXETG00000015250
ENSMUSG00000002900	ENSGALG00000007905	ENSXETG00000012279
ENSMUSG00000002910	ENSGALG00000003527	ENSXETG00000013606
ENSMUSG00000002930	ENSGALG00000012226	ENSXETG00000023441
ENSMUSG00000002949	ENSGALG00000000352	ENSXETG00000001779
ENSMUSG00000002957	ENSGALG00000006799	ENSXETG00000025765
ENSMUSG00000002996	ENSGALG00000008050	ENSXETG00000005922
ENSMUSG00000002997	ENSGALG00000008060	ENSXETG00000005920
ENSMUSG00000003033	ENSGALG00000003959	ENSXETG00000013600
ENSMUSG00000003037	ENSGALG00000003998	ENSXETG00000008740
ENSMUSG00000003062	ENSGALG00000012066	ENSXETG00000000352
ENSMUSG00000003068	ENSGALG00000002694	ENSXETG00000003285
ENSMUSG00000003119	ENSGALG00000001731	ENSXETG00000023695
ENSMUSG00000003131	ENSGALG00000007163	ENSXETG00000003761
ENSMUSG00000003153	ENSGALG00000014324	ENSXETG00000023902
ENSMUSG00000003154	ENSGALG00000014329	ENSXETG00000027639
ENSMUSG00000003161	ENSGALG00000008985	ENSXETG00000008793
ENSMUSG00000003166	ENSGALG00000005891	ENSXETG00000022386
ENSMUSG00000003178	ENSGALG00000013042	ENSXETG00000001756
ENSMUSG00000003200	ENSGALG00000001121	ENSXETG00000015811
ENSMUSG00000003227	ENSGALG00000016809	ENSXETG00000016031
ENSMUSG00000003228	ENSGALG00000009403	ENSXETG00000010230
ENSMUSG00000003233	ENSGALG00000008414	ENSXETG00000017275
ENSMUSG00000003234	ENSGALG00000008480	ENSXETG00000017277
ENSMUSG00000003235	ENSGALG00000008376	ENSXETG00000014293
ENSMUSG00000003283	ENSGALG00000006522	ENSXETG00000024009
ENSMUSG00000003316	ENSGALG00000002745	ENSXETG00000025025
ENSMUSG00000003341	ENSGALG00000001084	ENSXETG00000008135
ENSMUSG00000003344	ENSGALG00000001019	ENSXETG00000006432
ENSMUSG00000003346	ENSGALG00000018810	ENSXETG00000008147
ENSMUSG00000003382	ENSGALG00000000669	ENSXETG00000018076
ENSMUSG00000003411	ENSGALG00000010567	ENSXETG00000008055
ENSMUSG00000003418	ENSGALG00000008671	ENSXETG00000007458
ENSMUSG00000003435	ENSGALG00000014301	ENSXETG00000002888
ENSMUSG00000003458	ENSGALG00000009147	ENSXETG00000027247
ENSMUSG00000003476	ENSGALG00000005657	ENSXETG00000018502
ENSMUSG00000003526	ENSGALG00000007728	ENSXETG00000021664
ENSMUSG00000003527	ENSGALG00000005885	ENSXETG00000022387
ENSMUSG00000003528	ENSGALG00000001240	ENSXETG00000022389
ENSMUSG00000003531	ENSGALG00000007725	ENSXETG00000021658
ENSMUSG00000003534	ENSGALG00000008616	ENSXETG00000024086
ENSMUSG00000003555	ENSGALG00000008121	ENSXETG00000015229
ENSMUSG00000003559	ENSGALG00000008133	ENSXETG00000009462
ENSMUSG00000003573	ENSGALG00000003074	ENSXETG00000010136
ENSMUSG00000003575	ENSGALG00000003304	ENSXETG00000011199
ENSMUSG00000003604	ENSGALG00000009642	ENSXETG00000017866
ENSMUSG00000003623	ENSGALG00000008813	ENSXETG00000002494
ENSMUSG00000003644	ENSGALG00000000366	ENSXETG00000012289
ENSMUSG00000003657	ENSGALG00000002331	ENSXETG00000015886
ENSMUSG00000003662	ENSGALG00000017693	ENSXETG00000004336
ENSMUSG00000003721	ENSGALG00000020602	ENSXETG00000014941
ENSMUSG00000003731	ENSGALG00000003383	ENSXETG00000005242
ENSMUSG00000003810	ENSGALG00000010313	ENSXETG00000003254
ENSMUSG00000003847	ENSGALG00000000671	ENSXETG00000017861
ENSMUSG00000003848	ENSGALG00000000693	ENSXETG00000017874
ENSMUSG00000003849	ENSGALG00000023437	ENSXETG00000017869
ENSMUSG00000003923	ENSGALG00000002703	ENSXETG00000005116
ENSMUSG00000003948	ENSGALG00000003078	ENSXETG00000004315
ENSMUSG00000003949	ENSGALG00000003059	ENSXETG00000004316
ENSMUSG00000003970	ENSGALG00000016232	ENSXETG00000015483
ENSMUSG00000003974	ENSGALG00000006576	ENSXETG00000005426
ENSMUSG00000003992	ENSGALG00000023089	ENSXETG00000027809
ENSMUSG00000004018	ENSGALG00000007879	ENSXETG00000020481
ENSMUSG00000004031	ENSGALG00000004448	ENSXETG00000022827
ENSMUSG00000004044	ENSGALG00000003261	ENSXETG00000007639
ENSMUSG00000004070	ENSGALG00000007638	ENSXETG00000014986
ENSMUSG00000004071	ENSGALG00000007630	ENSXETG00000013161
ENSMUSG00000004085	ENSGALG00000009344	ENSXETG00000007519
ENSMUSG00000004096	ENSGALG00000017207	ENSXETG00000007076
ENSMUSG00000004105	ENSGALG00000000927	ENSXETG00000021762
ENSMUSG00000004110	ENSGALG00000003833	ENSXETG00000012458
ENSMUSG00000004127	ENSGALG00000012264	ENSXETG00000012132
ENSMUSG00000004231	ENSGALG00000005689	ENSXETG00000014206
ENSMUSG00000004233	ENSGALG00000014772	ENSXETG00000023841
ENSMUSG00000004263	ENSGALG00000014554	ENSXETG00000023922
ENSMUSG00000004264	ENSGALG00000014567	ENSXETG00000023919
ENSMUSG00000004266	ENSGALG00000014561	ENSXETG00000023918
ENSMUSG00000004268	ENSGALG00000014568	ENSXETG00000023917
ENSMUSG00000004270	ENSGALG00000014570	ENSXETG00000023913
ENSMUSG00000004317	ENSGALG00000007234	ENSXETG00000002095
ENSMUSG00000004319	ENSGALG00000009674	ENSXETG00000023146
ENSMUSG00000004347	ENSGALG00000012224	ENSXETG00000023430
ENSMUSG00000004359	ENSGALG00000012786	ENSXETG00000027989
ENSMUSG00000004364	ENSGALG00000005108	ENSXETG00000008183
ENSMUSG00000004383	ENSGALG00000012559	ENSXETG00000020247
ENSMUSG00000004393	ENSGALG00000003415	ENSXETG00000019000
ENSMUSG00000004455	ENSGALG00000004571	ENSXETG00000024480
ENSMUSG00000004460	ENSGALG00000006564	ENSXETG00000004660
ENSMUSG00000004462	ENSGALG00000006566	ENSXETG00000025126
ENSMUSG00000004508	ENSGALG00000017264	ENSXETG00000010452
ENSMUSG00000004530	ENSGALG00000004901	ENSXETG00000022312
ENSMUSG00000004535	ENSGALG00000011123	ENSXETG00000000752
ENSMUSG00000004552	ENSGALG00000000786	ENSXETG00000005932
ENSMUSG00000004567	ENSGALG00000013549	ENSXETG00000006812
ENSMUSG00000004568	ENSGALG00000003572	ENSXETG00000006438
ENSMUSG00000004631	ENSGALG00000009670	ENSXETG00000020306
ENSMUSG00000004633	ENSGALG00000011164	ENSXETG00000012047
ENSMUSG00000004637	ENSGALG00000005377	ENSXETG00000014949
ENSMUSG00000004642	ENSGALG00000015712	ENSXETG00000003876
ENSMUSG00000004651	ENSGALG00000017237	ENSXETG00000011738
ENSMUSG00000004655	ENSGALG00000005209	ENSXETG00000026986
ENSMUSG00000004661	ENSGALG00000001376	ENSXETG00000010647
ENSMUSG00000004667	ENSGALG00000002591	ENSXETG00000003291
ENSMUSG00000004748	ENSGALG00000007826	ENSXETG00000016147
ENSMUSG00000004768	ENSGALG00000016279	ENSXETG00000004449
ENSMUSG00000004771	ENSGALG00000007615	ENSXETG00000006639
ENSMUSG00000004788	ENSGALG00000010301	ENSXETG00000013261
ENSMUSG00000004789	ENSGALG00000010286	ENSXETG00000013264
ENSMUSG00000004815	ENSGALG00000002142	ENSXETG00000004913
ENSMUSG00000004837	ENSGALG00000005094	ENSXETG00000022668
ENSMUSG00000004842	ENSGALG00000015495	ENSXETG00000007637
ENSMUSG00000004843	ENSGALG00000015496	ENSXETG00000007638
ENSMUSG00000004865	ENSGALG00000000890	ENSXETG00000000426
ENSMUSG00000004872	ENSGALG00000005246	ENSXETG00000007640
ENSMUSG00000004880	ENSGALG00000009305	ENSXETG00000018551
ENSMUSG00000004891	ENSGALG00000013239	ENSXETG00000019915
ENSMUSG00000004892	ENSGALG00000013237	ENSXETG00000005365
ENSMUSG00000004894	ENSGALG00000013234	ENSXETG00000019910
ENSMUSG00000004895	ENSGALG00000013243	ENSXETG00000018517
ENSMUSG00000004929	ENSGALG00000014076	ENSXETG00000003713
ENSMUSG00000004934	ENSGALG00000001836	ENSXETG00000006386
ENSMUSG00000004936	ENSGALG00000007687	ENSXETG00000015887
ENSMUSG00000004937	ENSGALG00000014067	ENSXETG00000003714
ENSMUSG00000004945	ENSGALG00000013689	ENSXETG00000025083
ENSMUSG00000004947	ENSGALG00000001905	ENSXETG00000008968
ENSMUSG00000004951	ENSGALG00000001926	ENSXETG00000008972
ENSMUSG00000004980	ENSGALG00000011036	ENSXETG00000012170
ENSMUSG00000005034	ENSGALG00000008841	ENSXETG00000008649
ENSMUSG00000005045	ENSGALG00000000747	ENSXETG00000002904
ENSMUSG00000005057	ENSGALG00000001828	ENSXETG00000005475
ENSMUSG00000005069	ENSGALG00000014683	ENSXETG00000023910
ENSMUSG00000005087	ENSGALG00000007849	ENSXETG00000007556
ENSMUSG00000005089	ENSGALG00000007871	ENSXETG00000007555
ENSMUSG00000005103	ENSGALG00000014957	ENSXETG00000000629
ENSMUSG00000005124	ENSGALG00000016220	ENSXETG00000010987
ENSMUSG00000005125	ENSGALG00000016216	ENSXETG00000010988
ENSMUSG00000005148	ENSGALG00000016927	ENSXETG00000004715
ENSMUSG00000005220	ENSGALG00000014144	ENSXETG00000009837
ENSMUSG00000005225	ENSGALG00000011185	ENSXETG00000008997
ENSMUSG00000005233	ENSGALG00000010900	ENSXETG00000010306
ENSMUSG00000005251	ENSGALG00000016145	ENSXETG00000000067
ENSMUSG00000005262	ENSGALG00000001593	ENSXETG00000018601
ENSMUSG00000005268	ENSGALG00000003446	ENSXETG00000000709
ENSMUSG00000005269	ENSGALG00000003432	ENSXETG00000000707
ENSMUSG00000005354	ENSGALG00000012532	ENSXETG00000000246
ENSMUSG00000005357	ENSGALG00000000558	ENSXETG00000021879
ENSMUSG00000005360	ENSGALG00000003582	ENSXETG00000006083
ENSMUSG00000005362	ENSGALG00000008274	ENSXETG00000005146
ENSMUSG00000005370	ENSGALG00000008957	ENSXETG00000022635
ENSMUSG00000005371	ENSGALG00000008944	ENSXETG00000022644
ENSMUSG00000005378	ENSGALG00000014542	ENSXETG00000010343
ENSMUSG00000005397	ENSGALG00000010982	ENSXETG00000016220
ENSMUSG00000005410	ENSGALG00000012546	ENSXETG00000000253
ENSMUSG00000005413	ENSGALG00000012550	ENSXETG00000000251
ENSMUSG00000005417	ENSGALG00000004798	ENSXETG00000012146
ENSMUSG00000005474	ENSGALG00000001793	ENSXETG00000004481
ENSMUSG00000005493	ENSGALG00000011392	ENSXETG00000002978
ENSMUSG00000005501	ENSGALG00000004228	ENSXETG00000004875
ENSMUSG00000005503	ENSGALG00000020768	ENSXETG00000000736
ENSMUSG00000005505	ENSGALG00000008089	ENSXETG00000027467
ENSMUSG00000005506	ENSGALG00000008097	ENSXETG00000009044
ENSMUSG00000005510	ENSGALG00000008084	ENSXETG00000019932
ENSMUSG00000005514	ENSGALG00000002053	ENSXETG00000008983
ENSMUSG00000005533	ENSGALG00000007039	ENSXETG00000002112
ENSMUSG00000005534	ENSGALG00000003579	ENSXETG00000025572
ENSMUSG00000005566	ENSGALG00000021980	ENSXETG00000019245
ENSMUSG00000005580	ENSGALG00000007779	ENSXETG00000017315
ENSMUSG00000005583	ENSGALG00000018705	ENSXETG00000007038
ENSMUSG00000005609	ENSGALG00000005618	ENSXETG00000013673
ENSMUSG00000005610	ENSGALG00000005587	ENSXETG00000013674
ENSMUSG00000005615	ENSGALG00000007474	ENSXETG00000003079
ENSMUSG00000005621	ENSGALG00000002471	ENSXETG00000015294
ENSMUSG00000005628	ENSGALG00000011948	ENSXETG00000008139
ENSMUSG00000005640	ENSGALG00000013253	ENSXETG00000018010
ENSMUSG00000005656	ENSGALG00000010025	ENSXETG00000012302
ENSMUSG00000005667	ENSGALG00000013480	ENSXETG00000012094
ENSMUSG00000005672	ENSGALG00000013925	ENSXETG00000021049
ENSMUSG00000005682	ENSGALG00000002779	ENSXETG00000009434
ENSMUSG00000005686	ENSGALG00000005662	ENSXETG00000008397
ENSMUSG00000005687	ENSGALG00000002002	ENSXETG00000020352
ENSMUSG00000005696	ENSGALG00000008447	ENSXETG00000016191
ENSMUSG00000005698	ENSGALG00000001817	ENSXETG00000015615
ENSMUSG00000005716	ENSGALG00000012522	ENSXETG00000009373
ENSMUSG00000005732	ENSGALG00000002107	ENSXETG00000006324
ENSMUSG00000005774	ENSGALG00000000836	ENSXETG00000027541
ENSMUSG00000005803	ENSGALG00000005723	ENSXETG00000022046
ENSMUSG00000005804	ENSGALG00000005736	ENSXETG00000022045
ENSMUSG00000005813	ENSGALG00000012239	ENSXETG00000009315
ENSMUSG00000005836	ENSGALG00000014976	ENSXETG00000003144
ENSMUSG00000005871	ENSGALG00000000220	ENSXETG00000021501
ENSMUSG00000005873	ENSGALG00000023157	ENSXETG00000021513
ENSMUSG00000005881	ENSGALG00000001754	ENSXETG00000007419
ENSMUSG00000005882	ENSGALG00000001799	ENSXETG00000019787
ENSMUSG00000005883	ENSGALG00000007662	ENSXETG00000011271
ENSMUSG00000005886	ENSGALG00000015607	ENSXETG00000015926
ENSMUSG00000005892	ENSGALG00000008490	ENSXETG00000004810
ENSMUSG00000005893	ENSGALG00000008519	ENSXETG00000004817
ENSMUSG00000005897	ENSGALG00000011327	ENSXETG00000023840
ENSMUSG00000005899	ENSGALG00000006455	ENSXETG00000004252
ENSMUSG00000005907	ENSGALG00000009410	ENSXETG00000003420
ENSMUSG00000005949	ENSGALG00000004628	ENSXETG00000005795
ENSMUSG00000005951	ENSGALG00000004637	ENSXETG00000005794
ENSMUSG00000005952	ENSGALG00000004649	ENSXETG00000005790
ENSMUSG00000005958	ENSGALG00000008537	ENSXETG00000017293
ENSMUSG00000005973	ENSGALG00000012121	ENSXETG00000008174
ENSMUSG00000005994	ENSGALG00000015205	ENSXETG00000012905
ENSMUSG00000006005	ENSGALG00000005105	ENSXETG00000017390
ENSMUSG00000006007	ENSGALG00000005073	ENSXETG00000017387
ENSMUSG00000006010	ENSGALG00000005080	ENSXETG00000017388
ENSMUSG00000006014	ENSGALG00000005116	ENSXETG00000017404
ENSMUSG00000006056	ENSGALG00000001525	ENSXETG00000022806
ENSMUSG00000006058	ENSGALG00000001309	ENSXETG00000022819
ENSMUSG00000006127	ENSGALG00000002739	ENSXETG00000022881
ENSMUSG00000006134	ENSGALG00000006390	ENSXETG00000004258
ENSMUSG00000006169	ENSGALG00000003702	ENSXETG00000001496
ENSMUSG00000006191	ENSGALG00000012677	ENSXETG00000000022
ENSMUSG00000006205	ENSGALG00000009546	ENSXETG00000015580
ENSMUSG00000006215	ENSGALG00000003669	ENSXETG00000023118
ENSMUSG00000006262	ENSGALG00000011573	ENSXETG00000023648
ENSMUSG00000006270	ENSGALG00000009261	ENSXETG00000008186
ENSMUSG00000006273	ENSGALG00000001712	ENSXETG00000016476
ENSMUSG00000006276	ENSGALG00000021601	ENSXETG00000002074
ENSMUSG00000006299	ENSGALG00000011445	ENSXETG00000014437
ENSMUSG00000006301	ENSGALG00000011436	ENSXETG00000014916
ENSMUSG00000006304	ENSGALG00000011452	ENSXETG00000027920
ENSMUSG00000006342	ENSGALG00000005824	ENSXETG00000019936
ENSMUSG00000006344	ENSGALG00000006501	ENSXETG00000004250
ENSMUSG00000006345	ENSGALG00000006565	ENSXETG00000004232
ENSMUSG00000006360	ENSGALG00000002771	ENSXETG00000024478
ENSMUSG00000006369	ENSGALG00000014233	ENSXETG00000003071
ENSMUSG00000006373	ENSGALG00000020260	ENSXETG00000004333
ENSMUSG00000006378	ENSGALG00000012312	ENSXETG00000015966
ENSMUSG00000006386	ENSGALG00000001840	ENSXETG00000009382
ENSMUSG00000006389	ENSGALG00000009965	ENSXETG00000025622
ENSMUSG00000006390	ENSGALG00000009988	ENSXETG00000009581
ENSMUSG00000006392	ENSGALG00000009993	ENSXETG00000009582
ENSMUSG00000006395	ENSGALG00000010021	ENSXETG00000002253
ENSMUSG00000006398	ENSGALG00000009971	ENSXETG00000025623
ENSMUSG00000006418	ENSGALG00000008021	ENSXETG00000024007
ENSMUSG00000006423	ENSGALG00000008652	ENSXETG00000020806
ENSMUSG00000006435	ENSGALG00000008281	ENSXETG00000011397
ENSMUSG00000006442	ENSGALG00000003039	ENSXETG00000028025
ENSMUSG00000006456	ENSGALG00000013411	ENSXETG00000026650
ENSMUSG00000006471	ENSGALG00000008920	ENSXETG00000022930
ENSMUSG00000006494	ENSGALG00000013235	ENSXETG00000007526
ENSMUSG00000006498	ENSGALG00000001962	ENSXETG00000021661
ENSMUSG00000006517	ENSGALG00000007267	ENSXETG00000017427
ENSMUSG00000006526	ENSGALG00000001720	ENSXETG00000009368
ENSMUSG00000006538	ENSGALG00000011347	ENSXETG00000013874
ENSMUSG00000006542	ENSGALG00000011360	ENSXETG00000013879
ENSMUSG00000006546	ENSGALG00000011354	ENSXETG00000013865
ENSMUSG00000006567	ENSGALG00000017021	ENSXETG00000020713
ENSMUSG00000006576	ENSGALG00000011224	ENSXETG00000007160
ENSMUSG00000006585	ENSGALG00000013784	ENSXETG00000011255
ENSMUSG00000006586	ENSGALG00000015926	ENSXETG00000014592
ENSMUSG00000006599	ENSGALG00000006281	ENSXETG00000018992
ENSMUSG00000006673	ENSGALG00000006867	ENSXETG00000009347
ENSMUSG00000006676	ENSGALG00000006824	ENSXETG00000008619
ENSMUSG00000006678	ENSGALG00000016312	ENSXETG00000021824
ENSMUSG00000006699	ENSGALG00000004796	ENSXETG00000004743
ENSMUSG00000006711	ENSGALG00000012660	ENSXETG00000014827
ENSMUSG00000006715	ENSGALG00000013626	ENSXETG00000014814
ENSMUSG00000006717	ENSGALG00000013632	ENSXETG00000025940
ENSMUSG00000006740	ENSGALG00000007215	ENSXETG00000011658
ENSMUSG00000006763	ENSGALG00000023659	ENSXETG00000018990
ENSMUSG00000006782	ENSGALG00000003457	ENSXETG00000025044
ENSMUSG00000006784	ENSGALG00000003464	ENSXETG00000002294
ENSMUSG00000006800	ENSGALG00000004593	ENSXETG00000003484
ENSMUSG00000006818	ENSGALG00000011661	ENSXETG00000021180
ENSMUSG00000006906	ENSGALG00000000183	ENSXETG00000007783
ENSMUSG00000006920	ENSGALG00000003068	ENSXETG00000020191
ENSMUSG00000006932	ENSGALG00000011905	ENSXETG00000013848
ENSMUSG00000006941	ENSGALG00000011941	ENSXETG00000000359
ENSMUSG00000007021	ENSGALG00000005589	ENSXETG00000022670
ENSMUSG00000007035	ENSGALG00000002736	ENSXETG00000024072
ENSMUSG00000007080	ENSGALG00000007665	ENSXETG00000016151
ENSMUSG00000007207	ENSGALG00000014539	ENSXETG00000010345
ENSMUSG00000007279	ENSGALG00000005892	ENSXETG00000004424
ENSMUSG00000007379	ENSGALG00000002038	ENSXETG00000021454
ENSMUSG00000007411	ENSGALG00000011505	ENSXETG00000012767
ENSMUSG00000007415	ENSGALG00000009399	ENSXETG00000018528
ENSMUSG00000007458	ENSGALG00000014256	ENSXETG00000024225
ENSMUSG00000007476	ENSGALG00000004573	ENSXETG00000012899
ENSMUSG00000007480	ENSGALG00000013890	ENSXETG00000027297
ENSMUSG00000007603	ENSGALG00000001800	ENSXETG00000027405
ENSMUSG00000007613	ENSGALG00000012617	ENSXETG00000023394
ENSMUSG00000007617	ENSGALG00000014813	ENSXETG00000000519
ENSMUSG00000007646	ENSGALG00000005055	ENSXETG00000001122
ENSMUSG00000007653	ENSGALG00000001690	ENSXETG00000011917
ENSMUSG00000007655	ENSGALG00000009393	ENSXETG00000011572
ENSMUSG00000007656	ENSGALG00000017370	ENSXETG00000027097
ENSMUSG00000007659	ENSGALG00000006211	ENSXETG00000025175
ENSMUSG00000007721	ENSGALG00000002491	ENSXETG00000013543
ENSMUSG00000007739	ENSGALG00000008812	ENSXETG00000002227
ENSMUSG00000007815	ENSGALG00000003806	ENSXETG00000005934
ENSMUSG00000007817	ENSGALG00000004850	ENSXETG00000018359
ENSMUSG00000007836	ENSGALG00000006160	ENSXETG00000003833
ENSMUSG00000007867	ENSGALG00000020415	ENSXETG00000013218
ENSMUSG00000007908	ENSGALG00000016294	ENSXETG00000007070
ENSMUSG00000007987	ENSGALG00000021653	ENSXETG00000012497
ENSMUSG00000007989	ENSGALG00000016627	ENSXETG00000021149
ENSMUSG00000008035	ENSGALG00000016249	ENSXETG00000008590
ENSMUSG00000008036	ENSGALG00000000439	ENSXETG00000018283
ENSMUSG00000008090	ENSGALG00000015725	ENSXETG00000021042
ENSMUSG00000008136	ENSGALG00000016797	ENSXETG00000002577
ENSMUSG00000008153	ENSGALG00000014674	ENSXETG00000023916
ENSMUSG00000008200	ENSGALG00000014598	ENSXETG00000019938
ENSMUSG00000008301	ENSGALG00000014691	ENSXETG00000005189
ENSMUSG00000008305	ENSGALG00000012575	ENSXETG00000013999
ENSMUSG00000008333	ENSGALG00000008729	ENSXETG00000003550
ENSMUSG00000008348	ENSGALG00000023677	ENSXETG00000017136
ENSMUSG00000008393	ENSGALG00000007313	ENSXETG00000008696
ENSMUSG00000008398	ENSGALG00000011435	ENSXETG00000001891
ENSMUSG00000008429	ENSGALG00000012149	ENSXETG00000013111
ENSMUSG00000008450	ENSGALG00000001602	ENSXETG00000026897
ENSMUSG00000008475	ENSGALG00000020927	ENSXETG00000024664
ENSMUSG00000008489	ENSGALG00000015799	ENSXETG00000009387
ENSMUSG00000008540	ENSGALG00000013098	ENSXETG00000007664
ENSMUSG00000008575	ENSGALG00000005441	ENSXETG00000000835
ENSMUSG00000008604	ENSGALG00000014022	ENSXETG00000020399
ENSMUSG00000008658	ENSGALG00000007366	ENSXETG00000005126
ENSMUSG00000008690	ENSGALG00000013811	ENSXETG00000023090
ENSMUSG00000008730	ENSGALG00000001939	ENSXETG00000001698
ENSMUSG00000008763	ENSGALG00000014361	ENSXETG00000009907
ENSMUSG00000008822	ENSGALG00000010307	ENSXETG00000013250
ENSMUSG00000008859	ENSGALG00000012310	ENSXETG00000013108
ENSMUSG00000008874	ENSGALG00000013223	ENSXETG00000012694
ENSMUSG00000008892	ENSGALG00000003755	ENSXETG00000016789
ENSMUSG00000008932	ENSGALG00000010673	ENSXETG00000008068
ENSMUSG00000008958	ENSGALG00000000793	ENSXETG00000027240
ENSMUSG00000008976	ENSGALG00000015763	ENSXETG00000013611
ENSMUSG00000009030	ENSGALG00000001275	ENSXETG00000016335
ENSMUSG00000009035	ENSGALG00000012272	ENSXETG00000006356
ENSMUSG00000009070	ENSGALG00000006712	ENSXETG00000004208
ENSMUSG00000009073	ENSGALG00000008073	ENSXETG00000016421
ENSMUSG00000009075	ENSGALG00000013362	ENSXETG00000016422
ENSMUSG00000009076	ENSGALG00000008070	ENSXETG00000024785
ENSMUSG00000009079	ENSGALG00000008149	ENSXETG00000024796
ENSMUSG00000009090	ENSGALG00000008138	ENSXETG00000016417
ENSMUSG00000009112	ENSGALG00000013037	ENSXETG00000000866
ENSMUSG00000009114	ENSGALG00000007487	ENSXETG00000011506
ENSMUSG00000009207	ENSGALG00000009283	ENSXETG00000007570
ENSMUSG00000009248	ENSGALG00000023607	ENSXETG00000002872
ENSMUSG00000009291	ENSGALG00000005675	ENSXETG00000003470
ENSMUSG00000009292	ENSGALG00000005631	ENSXETG00000014669
ENSMUSG00000009293	ENSGALG00000005667	ENSXETG00000018628
ENSMUSG00000009376	ENSGALG00000009390	ENSXETG00000021752
ENSMUSG00000009378	ENSGALG00000006421	ENSXETG00000021814
ENSMUSG00000009394	ENSGALG00000004955	ENSXETG00000015622
ENSMUSG00000009406	ENSGALG00000018669	ENSXETG00000024193
ENSMUSG00000009418	ENSGALG00000000362	ENSXETG00000017089
ENSMUSG00000009470	ENSGALG00000015014	ENSXETG00000016812
ENSMUSG00000009471	ENSGALG00000006216	ENSXETG00000001320
ENSMUSG00000009487	ENSGALG00000006208	ENSXETG00000018272
ENSMUSG00000009535	ENSGALG00000013889	ENSXETG00000014707
ENSMUSG00000009545	ENSGALG00000006472	ENSXETG00000019965
ENSMUSG00000009549	ENSGALG00000009592	ENSXETG00000000290
ENSMUSG00000009555	ENSGALG00000005045	ENSXETG00000024742
ENSMUSG00000009563	ENSGALG00000004996	ENSXETG00000005251
ENSMUSG00000009566	ENSGALG00000005051	ENSXETG00000024491
ENSMUSG00000009614	ENSGALG00000002855	ENSXETG00000023098
ENSMUSG00000009621	ENSGALG00000002699	ENSXETG00000019578
ENSMUSG00000009630	ENSGALG00000010273	ENSXETG00000018309
ENSMUSG00000009640	ENSGALG00000010104	ENSXETG00000001057
ENSMUSG00000009646	ENSGALG00000004332	ENSXETG00000006155
ENSMUSG00000009647	ENSGALG00000004355	ENSXETG00000006157
ENSMUSG00000009654	ENSGALG00000004345	ENSXETG00000006156
ENSMUSG00000009733	ENSGALG00000002235	ENSXETG00000009632
ENSMUSG00000009734	ENSGALG00000012303	ENSXETG00000005600
ENSMUSG00000009772	ENSGALG00000000680	ENSXETG00000000974
ENSMUSG00000009828	ENSGALG00000016321	ENSXETG00000015974
ENSMUSG00000009863	ENSGALG00000000508	ENSXETG00000013435
ENSMUSG00000009894	ENSGALG00000005412	ENSXETG00000003688
ENSMUSG00000009905	ENSGALG00000012882	ENSXETG00000024121
ENSMUSG00000009907	ENSGALG00000012879	ENSXETG00000000638
ENSMUSG00000010021	ENSGALG00000004502	ENSXETG00000012830
ENSMUSG00000010044	ENSGALG00000002114	ENSXETG00000007334
ENSMUSG00000010045	ENSGALG00000018680	ENSXETG00000000082
ENSMUSG00000010047	ENSGALG00000002138	ENSXETG00000007330
ENSMUSG00000010051	ENSGALG00000000785	ENSXETG00000007329
ENSMUSG00000010054	ENSGALG00000021335	ENSXETG00000007331
ENSMUSG00000010057	ENSGALG00000002131	ENSXETG00000000083
ENSMUSG00000010154	ENSGALG00000000521	ENSXETG00000019863
ENSMUSG00000010175	ENSGALG00000009791	ENSXETG00000023176
ENSMUSG00000010277	ENSGALG00000003766	ENSXETG00000019278
ENSMUSG00000010290	ENSGALG00000016796	ENSXETG00000002578
ENSMUSG00000010311	ENSGALG00000003554	ENSXETG00000000442
ENSMUSG00000010358	ENSGALG00000002832	ENSXETG00000014904
ENSMUSG00000010392	ENSGALG00000004326	ENSXETG00000008037
ENSMUSG00000010453	ENSGALG00000014540	ENSXETG00000001247
ENSMUSG00000010461	ENSGALG00000013987	ENSXETG00000000110
ENSMUSG00000010476	ENSGALG00000010461	ENSXETG00000011309
ENSMUSG00000010505	ENSGALG00000005932	ENSXETG00000011499
ENSMUSG00000010517	ENSGALG00000010536	ENSXETG00000002841
ENSMUSG00000010554	ENSGALG00000014901	ENSXETG00000019432
ENSMUSG00000010592	ENSGALG00000011243	ENSXETG00000025199
ENSMUSG00000010608	ENSGALG00000009332	ENSXETG00000021857
ENSMUSG00000010609	ENSGALG00000009073	ENSXETG00000008548
ENSMUSG00000010660	ENSGALG00000005805	ENSXETG00000018458
ENSMUSG00000010721	ENSGALG00000006400	ENSXETG00000013512
ENSMUSG00000010755	ENSGALG00000006427	ENSXETG00000021868
ENSMUSG00000010760	ENSGALG00000006447	ENSXETG00000026033
ENSMUSG00000010796	ENSGALG00000009347	ENSXETG00000021791
ENSMUSG00000010825	ENSGALG00000005917	ENSXETG00000016085
ENSMUSG00000010830	ENSGALG00000012251	ENSXETG00000015954
ENSMUSG00000010841	ENSGALG00000001271	ENSXETG00000013834
ENSMUSG00000010911	ENSGALG00000007829	ENSXETG00000007558
ENSMUSG00000010936	ENSGALG00000002458	ENSXETG00000015863
ENSMUSG00000011008	ENSGALG00000008722	ENSXETG00000003908
ENSMUSG00000011118	ENSGALG00000021443	ENSXETG00000014652
ENSMUSG00000011148	ENSGALG00000011618	ENSXETG00000024695
ENSMUSG00000011154	ENSGALG00000021183	ENSXETG00000012978
ENSMUSG00000011158	ENSGALG00000011705	ENSXETG00000022549
ENSMUSG00000011179	ENSGALG00000016444	ENSXETG00000003519
ENSMUSG00000011254	ENSGALG00000003722	ENSXETG00000007902
ENSMUSG00000011306	ENSGALG00000003000	ENSXETG00000013044
ENSMUSG00000011463	ENSGALG00000006834	ENSXETG00000016077
ENSMUSG00000011752	ENSGALG00000007606	ENSXETG00000003433
ENSMUSG00000011831	ENSGALG00000005935	ENSXETG00000023005
ENSMUSG00000011832	ENSGALG00000014444	ENSXETG00000022868
ENSMUSG00000011884	ENSGALG00000019017	ENSXETG00000018625
ENSMUSG00000011958	ENSGALG00000003788	ENSXETG00000017710
ENSMUSG00000012017	ENSGALG00000020956	ENSXETG00000021660
ENSMUSG00000012076	ENSGALG00000010093	ENSXETG00000002912
ENSMUSG00000012114	ENSGALG00000006430	ENSXETG00000004253
ENSMUSG00000012117	ENSGALG00000000385	ENSXETG00000012322
ENSMUSG00000012123	ENSGALG00000000509	ENSXETG00000012325
ENSMUSG00000012126	ENSGALG00000000519	ENSXETG00000012328
ENSMUSG00000012187	ENSGALG00000005217	ENSXETG00000002935
ENSMUSG00000012282	ENSGALG00000006084	ENSXETG00000003826
ENSMUSG00000012296	ENSGALG00000010385	ENSXETG00000010588
ENSMUSG00000012350	ENSGALG00000007817	ENSXETG00000007559
ENSMUSG00000012429	ENSGALG00000023024	ENSXETG00000024875
ENSMUSG00000012443	ENSGALG00000006790	ENSXETG00000012213
ENSMUSG00000012483	ENSGALG00000010700	ENSXETG00000007291
ENSMUSG00000012519	ENSGALG00000002766	ENSXETG00000007675
ENSMUSG00000012520	ENSGALG00000014250	ENSXETG00000021083
ENSMUSG00000012535	ENSGALG00000013823	ENSXETG00000015009
ENSMUSG00000012609	ENSGALG00000010340	ENSXETG00000013220
ENSMUSG00000013076	ENSGALG00000017208	ENSXETG00000006385
ENSMUSG00000013150	ENSGALG00000001201	ENSXETG00000015621
ENSMUSG00000013155	ENSGALG00000001204	ENSXETG00000015620
ENSMUSG00000013160	ENSGALG00000002237	ENSXETG00000004705
ENSMUSG00000013275	ENSGALG00000000721	ENSXETG00000001024
ENSMUSG00000013338	ENSGALG00000001694	ENSXETG00000007424
ENSMUSG00000013465	ENSGALG00000008532	ENSXETG00000000383
ENSMUSG00000013539	ENSGALG00000002056	ENSXETG00000006319
ENSMUSG00000013584	ENSGALG00000004270	ENSXETG00000010865
ENSMUSG00000013593	ENSGALG00000000744	ENSXETG00000025925
ENSMUSG00000013662	ENSGALG00000003652	ENSXETG00000009266
ENSMUSG00000013663	ENSGALG00000003634	ENSXETG00000009268
ENSMUSG00000013736	ENSGALG00000017368	ENSXETG00000025091
ENSMUSG00000013833	ENSGALG00000001978	ENSXETG00000021641
ENSMUSG00000013846	ENSGALG00000016210	ENSXETG00000010989
ENSMUSG00000013858	ENSGALG00000002029	ENSXETG00000021600
ENSMUSG00000013878	ENSGALG00000015386	ENSXETG00000027376
ENSMUSG00000013936	ENSGALG00000004582	ENSXETG00000011683
ENSMUSG00000013973	ENSGALG00000007589	ENSXETG00000003815
ENSMUSG00000014030	ENSGALG00000016431	ENSXETG00000006547
ENSMUSG00000014039	ENSGALG00000019178	ENSXETG00000000068
ENSMUSG00000014077	ENSGALG00000008569	ENSXETG00000017901
ENSMUSG00000014177	ENSGALG00000001335	ENSXETG00000019575
ENSMUSG00000014195	ENSGALG00000003449	ENSXETG00000002295
ENSMUSG00000014198	ENSGALG00000003403	ENSXETG00000002298
ENSMUSG00000014226	ENSGALG00000004554	ENSXETG00000020044
ENSMUSG00000014232	ENSGALG00000013395	ENSXETG00000010321
ENSMUSG00000014245	ENSGALG00000004492	ENSXETG00000006719
ENSMUSG00000014294	ENSGALG00000000842	ENSXETG00000027693
ENSMUSG00000014329	ENSGALG00000001847	ENSXETG00000005117
ENSMUSG00000014349	ENSGALG00000001315	ENSXETG00000022817
ENSMUSG00000014355	ENSGALG00000008254	ENSXETG00000000782
ENSMUSG00000014361	ENSGALG00000008257	ENSXETG00000013781
ENSMUSG00000014402	ENSGALG00000006312	ENSXETG00000014566
ENSMUSG00000014418	ENSGALG00000006266	ENSXETG00000016685
ENSMUSG00000014444	ENSGALG00000006340	ENSXETG00000011253
ENSMUSG00000014470	ENSGALG00000007272	ENSXETG00000011251
ENSMUSG00000014496	ENSGALG00000011226	ENSXETG00000008989
ENSMUSG00000014498	ENSGALG00000014283	ENSXETG00000009503
ENSMUSG00000014504	ENSGALG00000000218	ENSXETG00000011993
ENSMUSG00000014547	ENSGALG00000017019	ENSXETG00000020718
ENSMUSG00000014550	ENSGALG00000008500	ENSXETG00000004811
ENSMUSG00000014554	ENSGALG00000022134	ENSXETG00000019642
ENSMUSG00000014592	ENSGALG00000000610	ENSXETG00000005040
ENSMUSG00000014602	ENSGALG00000006221	ENSXETG00000012138
ENSMUSG00000014633	ENSGALG00000013498	ENSXETG00000024766
ENSMUSG00000014668	ENSGALG00000002180	ENSXETG00000024212
ENSMUSG00000014763	ENSGALG00000011180	ENSXETG00000022524
ENSMUSG00000014767	ENSGALG00000011171	ENSXETG00000008556
ENSMUSG00000014769	ENSGALG00000011174	ENSXETG00000008557
ENSMUSG00000014771	ENSGALG00000011169	ENSXETG00000008555
ENSMUSG00000014773	ENSGALG00000011182	ENSXETG00000022525
ENSMUSG00000014778	ENSGALG00000002198	ENSXETG00000007686
ENSMUSG00000014786	ENSGALG00000007867	ENSXETG00000008087
ENSMUSG00000014791	ENSGALG00000001759	ENSXETG00000013823
ENSMUSG00000014813	ENSGALG00000000364	ENSXETG00000007763
ENSMUSG00000014837	ENSGALG00000001779	ENSXETG00000013796
ENSMUSG00000014846	ENSGALG00000002103	ENSXETG00000000345
ENSMUSG00000014852	ENSGALG00000023559	ENSXETG00000006882
ENSMUSG00000014859	ENSGALG00000001722	ENSXETG00000003083
ENSMUSG00000014873	ENSGALG00000003181	ENSXETG00000027524
ENSMUSG00000014905	ENSGALG00000009492	ENSXETG00000015752
ENSMUSG00000014932	ENSGALG00000014860	ENSXETG00000019176
ENSMUSG00000014956	ENSGALG00000010026	ENSXETG00000010214
ENSMUSG00000014959	ENSGALG00000009583	ENSXETG00000018839
ENSMUSG00000014980	ENSGALG00000004782	ENSXETG00000017446
ENSMUSG00000015002	ENSGALG00000016270	ENSXETG00000023031
ENSMUSG00000015013	ENSGALG00000006250	ENSXETG00000027081
ENSMUSG00000015016	ENSGALG00000006223	ENSXETG00000011261
ENSMUSG00000015027	ENSGALG00000006282	ENSXETG00000011256
ENSMUSG00000015053	ENSGALG00000005909	ENSXETG00000016171
ENSMUSG00000015085	ENSGALG00000009058	ENSXETG00000019612
ENSMUSG00000015087	ENSGALG00000008984	ENSXETG00000003948
ENSMUSG00000015092	ENSGALG00000009008	ENSXETG00000003971
ENSMUSG00000015093	ENSGALG00000021233	ENSXETG00000003974
ENSMUSG00000015095	ENSGALG00000008966	ENSXETG00000003951
ENSMUSG00000015112	ENSGALG00000009728	ENSXETG00000016576
ENSMUSG00000015120	ENSGALG00000006428	ENSXETG00000004027
ENSMUSG00000015126	ENSGALG00000006434	ENSXETG00000021589
ENSMUSG00000015127	ENSGALG00000006450	ENSXETG00000021599
ENSMUSG00000015133	ENSGALG00000007141	ENSXETG00000015924
ENSMUSG00000015134	ENSGALG00000007129	ENSXETG00000018751
ENSMUSG00000015143	ENSGALG00000014305	ENSXETG00000017933
ENSMUSG00000015189	ENSGALG00000009653	ENSXETG00000020309
ENSMUSG00000015214	ENSGALG00000009085	ENSXETG00000007741
ENSMUSG00000015217	ENSGALG00000009071	ENSXETG00000007740
ENSMUSG00000015222	ENSGALG00000002789	ENSXETG00000001624
ENSMUSG00000015243	ENSGALG00000015433	ENSXETG00000000951
ENSMUSG00000015305	ENSGALG00000012342	ENSXETG00000010717
ENSMUSG00000015312	ENSGALG00000000212	ENSXETG00000003717
ENSMUSG00000015335	ENSGALG00000004664	ENSXETG00000024739
ENSMUSG00000015337	ENSGALG00000004635	ENSXETG00000025614
ENSMUSG00000015340	ENSGALG00000016261	ENSXETG00000018630
ENSMUSG00000015341	ENSGALG00000003483	ENSXETG00000007777
ENSMUSG00000015342	ENSGALG00000016262	ENSXETG00000018626
ENSMUSG00000015354	ENSGALG00000002623	ENSXETG00000000593
ENSMUSG00000015357	ENSGALG00000007289	ENSXETG00000006656
ENSMUSG00000015363	ENSGALG00000008705	ENSXETG00000022266
ENSMUSG00000015365	ENSGALG00000008570	ENSXETG00000022273
ENSMUSG00000015377	ENSGALG00000013772	ENSXETG00000023066
ENSMUSG00000015401	ENSGALG00000016553	ENSXETG00000022466
ENSMUSG00000015405	ENSGALG00000016554	ENSXETG00000022452
ENSMUSG00000015501	ENSGALG00000013795	ENSXETG00000023284
ENSMUSG00000015522	ENSGALG00000000751	ENSXETG00000008942
ENSMUSG00000015533	ENSGALG00000014903	ENSXETG00000004177
ENSMUSG00000015536	ENSGALG00000014906	ENSXETG00000004176
ENSMUSG00000015568	ENSGALG00000015425	ENSXETG00000004467
ENSMUSG00000015575	ENSGALG00000018912	ENSXETG00000024781
ENSMUSG00000015579	ENSGALG00000002886	ENSXETG00000012729
ENSMUSG00000015605	ENSGALG00000013255	ENSXETG00000018511
ENSMUSG00000015619	ENSGALG00000006726	ENSXETG00000025398
ENSMUSG00000015627	ENSGALG00000005352	ENSXETG00000005127
ENSMUSG00000015647	ENSGALG00000005321	ENSXETG00000002008
ENSMUSG00000015652	ENSGALG00000009006	ENSXETG00000007445
ENSMUSG00000015653	ENSGALG00000009017	ENSXETG00000027669
ENSMUSG00000015659	ENSGALG00000013732	ENSXETG00000023344
ENSMUSG00000015668	ENSGALG00000004198	ENSXETG00000009628
ENSMUSG00000015671	ENSGALG00000019598	ENSXETG00000001853
ENSMUSG00000015709	ENSGALG00000006445	ENSXETG00000012988
ENSMUSG00000015711	ENSGALG00000001989	ENSXETG00000008118
ENSMUSG00000015733	ENSGALG00000009385	ENSXETG00000021760
ENSMUSG00000015745	ENSGALG00000013457	ENSXETG00000015750
ENSMUSG00000015747	ENSGALG00000013899	ENSXETG00000015753
ENSMUSG00000015749	ENSGALG00000013464	ENSXETG00000015745
ENSMUSG00000015755	ENSGALG00000012356	ENSXETG00000021389
ENSMUSG00000015757	ENSGALG00000012364	ENSXETG00000021385
ENSMUSG00000015759	ENSGALG00000012213	ENSXETG00000012227
ENSMUSG00000015766	ENSGALG00000013091	ENSXETG00000022526
ENSMUSG00000015776	ENSGALG00000003204	ENSXETG00000005010
ENSMUSG00000015790	ENSGALG00000003187	ENSXETG00000027526
ENSMUSG00000015804	ENSGALG00000007138	ENSXETG00000020344
ENSMUSG00000015806	ENSGALG00000013974	ENSXETG00000020341
ENSMUSG00000015812	ENSGALG00000000277	ENSXETG00000010147
ENSMUSG00000015829	ENSGALG00000004526	ENSXETG00000009195
ENSMUSG00000015837	ENSGALG00000005906	ENSXETG00000015913
ENSMUSG00000015839	ENSGALG00000009240	ENSXETG00000001808
ENSMUSG00000015843	ENSGALG00000003406	ENSXETG00000004750
ENSMUSG00000015869	ENSGALG00000021539	ENSXETG00000019542
ENSMUSG00000015880	ENSGALG00000014425	ENSXETG00000023826
ENSMUSG00000015889	ENSGALG00000011429	ENSXETG00000001890
ENSMUSG00000015890	ENSGALG00000011414	ENSXETG00000021636
ENSMUSG00000015937	ENSGALG00000006360	ENSXETG00000007897
ENSMUSG00000015944	ENSGALG00000001166	ENSXETG00000018449
ENSMUSG00000015950	ENSGALG00000001189	ENSXETG00000018448
ENSMUSG00000015957	ENSGALG00000000839	ENSXETG00000019408
ENSMUSG00000015961	ENSGALG00000010702	ENSXETG00000014538
ENSMUSG00000015968	ENSGALG00000005332	ENSXETG00000015664
ENSMUSG00000015994	ENSGALG00000015397	ENSXETG00000004459
ENSMUSG00000016028	ENSGALG00000013399	ENSXETG00000023306
ENSMUSG00000016128	ENSGALG00000017065	ENSXETG00000016928
ENSMUSG00000016179	ENSGALG00000001319	ENSXETG00000008939
ENSMUSG00000016181	ENSGALG00000009887	ENSXETG00000000216
ENSMUSG00000016194	ENSGALG00000001369	ENSXETG00000008941
ENSMUSG00000016200	ENSGALG00000009884	ENSXETG00000000217
ENSMUSG00000016253	ENSGALG00000007477	ENSXETG00000024187
ENSMUSG00000016255	ENSGALG00000007447	ENSXETG00000024186
ENSMUSG00000016256	ENSGALG00000007462	ENSXETG00000024184
ENSMUSG00000016257	ENSGALG00000007439	ENSXETG00000021883
ENSMUSG00000016308	ENSGALG00000008648	ENSXETG00000007437
ENSMUSG00000016327	ENSGALG00000008593	ENSXETG00000004477
ENSMUSG00000016344	ENSGALG00000005849	ENSXETG00000011488
ENSMUSG00000016349	ENSGALG00000005843	ENSXETG00000019567
ENSMUSG00000016356	ENSGALG00000005797	ENSXETG00000024763
ENSMUSG00000016382	ENSGALG00000005930	ENSXETG00000003677
ENSMUSG00000016386	ENSGALG00000012136	ENSXETG00000021376
ENSMUSG00000016458	ENSGALG00000012115	ENSXETG00000008172
ENSMUSG00000016477	ENSGALG00000012680	ENSXETG00000000021
ENSMUSG00000016487	ENSGALG00000014106	ENSXETG00000016522
ENSMUSG00000016503	ENSGALG00000017098	ENSXETG00000023710
ENSMUSG00000016526	ENSGALG00000000863	ENSXETG00000023677
ENSMUSG00000016528	ENSGALG00000000883	ENSXETG00000023673
ENSMUSG00000016529	ENSGALG00000000892	ENSXETG00000023670
ENSMUSG00000016534	ENSGALG00000008572	ENSXETG00000004476
ENSMUSG00000016541	ENSGALG00000014234	ENSXETG00000003072
ENSMUSG00000016554	ENSGALG00000012529	ENSXETG00000027259
ENSMUSG00000016559	ENSGALG00000002286	ENSXETG00000027927
ENSMUSG00000016624	ENSGALG00000014218	ENSXETG00000003257
ENSMUSG00000016664	ENSGALG00000014159	ENSXETG00000003264
ENSMUSG00000016757	ENSGALG00000014167	ENSXETG00000015604
ENSMUSG00000016763	ENSGALG00000014178	ENSXETG00000012277
ENSMUSG00000016833	ENSGALG00000023191	ENSXETG00000027597
ENSMUSG00000016918	ENSGALG00000011264	ENSXETG00000015231
ENSMUSG00000016921	ENSGALG00000000990	ENSXETG00000025503
ENSMUSG00000016933	ENSGALG00000003750	ENSXETG00000019423
ENSMUSG00000016940	ENSGALG00000007934	ENSXETG00000012508
ENSMUSG00000016942	ENSGALG00000012483	ENSXETG00000016040
ENSMUSG00000016946	ENSGALG00000006423	ENSXETG00000004026
ENSMUSG00000016984	ENSGALG00000008769	ENSXETG00000025932
ENSMUSG00000016995	ENSGALG00000004028	ENSXETG00000022834
ENSMUSG00000017057	ENSGALG00000006032	ENSXETG00000005423
ENSMUSG00000017119	ENSGALG00000002765	ENSXETG00000014883
ENSMUSG00000017132	ENSGALG00000007093	ENSXETG00000024577
ENSMUSG00000017144	ENSGALG00000012478	ENSXETG00000025335
ENSMUSG00000017146	ENSGALG00000002781	ENSXETG00000024564
ENSMUSG00000017167	ENSGALG00000003123	ENSXETG00000020201
ENSMUSG00000017188	ENSGALG00000002979	ENSXETG00000024597
ENSMUSG00000017210	ENSGALG00000013506	ENSXETG00000013814
ENSMUSG00000017221	ENSGALG00000022293	ENSXETG00000018552
ENSMUSG00000017264	ENSGALG00000003086	ENSXETG00000006318
ENSMUSG00000017291	ENSGALG00000004082	ENSXETG00000009438
ENSMUSG00000017299	ENSGALG00000003575	ENSXETG00000014910
ENSMUSG00000017300	ENSGALG00000006835	ENSXETG00000014877
ENSMUSG00000017307	ENSGALG00000006842	ENSXETG00000014873
ENSMUSG00000017314	ENSGALG00000002740	ENSXETG00000003381
ENSMUSG00000017344	ENSGALG00000003589	ENSXETG00000023789
ENSMUSG00000017376	ENSGALG00000005699	ENSXETG00000012503
ENSMUSG00000017386	ENSGALG00000003987	ENSXETG00000027014
ENSMUSG00000017404	ENSGALG00000001658	ENSXETG00000023711
ENSMUSG00000017405	ENSGALG00000003979	ENSXETG00000019232
ENSMUSG00000017412	ENSGALG00000012511	ENSXETG00000021694
ENSMUSG00000017417	ENSGALG00000023881	ENSXETG00000023715
ENSMUSG00000017418	ENSGALG00000008557	ENSXETG00000022765
ENSMUSG00000017421	ENSGALG00000003454	ENSXETG00000026635
ENSMUSG00000017478	ENSGALG00000006118	ENSXETG00000023991
ENSMUSG00000017485	ENSGALG00000011300	ENSXETG00000007282
ENSMUSG00000017491	ENSGALG00000011298	ENSXETG00000007272
ENSMUSG00000017548	ENSGALG00000003277	ENSXETG00000020055
ENSMUSG00000017550	ENSGALG00000003294	ENSXETG00000025818
ENSMUSG00000017561	ENSGALG00000003284	ENSXETG00000020053
ENSMUSG00000017615	ENSGALG00000005715	ENSXETG00000019443
ENSMUSG00000017631	ENSGALG00000004364	ENSXETG00000008021
ENSMUSG00000017664	ENSGALG00000020939	ENSXETG00000007362
ENSMUSG00000017670	ENSGALG00000007246	ENSXETG00000007361
ENSMUSG00000017677	ENSGALG00000005668	ENSXETG00000021353
ENSMUSG00000017679	ENSGALG00000004244	ENSXETG00000001776
ENSMUSG00000017686	ENSGALG00000003397	ENSXETG00000020040
ENSMUSG00000017688	ENSGALG00000015670	ENSXETG00000017845
ENSMUSG00000017697	ENSGALG00000004170	ENSXETG00000003459
ENSMUSG00000017707	ENSGALG00000004220	ENSXETG00000001778
ENSMUSG00000017715	ENSGALG00000007181	ENSXETG00000009987
ENSMUSG00000017716	ENSGALG00000008713	ENSXETG00000009983
ENSMUSG00000017718	ENSGALG00000000109	ENSXETG00000003006
ENSMUSG00000017721	ENSGALG00000003909	ENSXETG00000021432
ENSMUSG00000017737	ENSGALG00000006992	ENSXETG00000008703
ENSMUSG00000017740	ENSGALG00000006930	ENSXETG00000016996
ENSMUSG00000017754	ENSGALG00000006894	ENSXETG00000014867
ENSMUSG00000017760	ENSGALG00000006876	ENSXETG00000014870
ENSMUSG00000017765	ENSGALG00000021316	ENSXETG00000005430
ENSMUSG00000017774	ENSGALG00000002709	ENSXETG00000022882
ENSMUSG00000017776	ENSGALG00000002656	ENSXETG00000022904
ENSMUSG00000017801	ENSGALG00000003199	ENSXETG00000012035
ENSMUSG00000017802	ENSGALG00000003162	ENSXETG00000014893
ENSMUSG00000017830	ENSGALG00000023821	ENSXETG00000002302
ENSMUSG00000017831	ENSGALG00000011272	ENSXETG00000002305
ENSMUSG00000017837	ENSGALG00000003414	ENSXETG00000002296
ENSMUSG00000017843	ENSGALG00000011260	ENSXETG00000010224
ENSMUSG00000017858	ENSGALG00000003523	ENSXETG00000012124
ENSMUSG00000017861	ENSGALG00000003503	ENSXETG00000012125
ENSMUSG00000017868	ENSGALG00000003537	ENSXETG00000012119
ENSMUSG00000017897	ENSGALG00000004508	ENSXETG00000003474
ENSMUSG00000017929	ENSGALG00000008056	ENSXETG00000024002
ENSMUSG00000017943	ENSGALG00000004309	ENSXETG00000001772
ENSMUSG00000017950	ENSGALG00000004285	ENSXETG00000001775
ENSMUSG00000017999	ENSGALG00000006974	ENSXETG00000017231
ENSMUSG00000018001	ENSGALG00000007149	ENSXETG00000024063
ENSMUSG00000018008	ENSGALG00000012454	ENSXETG00000016025
ENSMUSG00000018042	ENSGALG00000014122	ENSXETG00000016513
ENSMUSG00000018068	ENSGALG00000005269	ENSXETG00000010721
ENSMUSG00000018076	ENSGALG00000008238	ENSXETG00000006581
ENSMUSG00000018126	ENSGALG00000012285	ENSXETG00000006351
ENSMUSG00000018143	ENSGALG00000004189	ENSXETG00000018118
ENSMUSG00000018160	ENSGALG00000001708	ENSXETG00000023696
ENSMUSG00000018167	ENSGALG00000014607	ENSXETG00000015141
ENSMUSG00000018168	ENSGALG00000013481	ENSXETG00000015152
ENSMUSG00000018171	ENSGALG00000005160	ENSXETG00000010736
ENSMUSG00000018189	ENSGALG00000002524	ENSXETG00000017223
ENSMUSG00000018196	ENSGALG00000002481	ENSXETG00000004534
ENSMUSG00000018199	ENSGALG00000002504	ENSXETG00000017224
ENSMUSG00000018209	ENSGALG00000004098	ENSXETG00000022832
ENSMUSG00000018217	ENSGALG00000001361	ENSXETG00000019579
ENSMUSG00000018238	ENSGALG00000007091	ENSXETG00000004168
ENSMUSG00000018239	ENSGALG00000007137	ENSXETG00000004171
ENSMUSG00000018263	ENSGALG00000008253	ENSXETG00000017688
ENSMUSG00000018326	ENSGALG00000004143	ENSXETG00000022830
ENSMUSG00000018334	ENSGALG00000005685	ENSXETG00000021354
ENSMUSG00000018340	ENSGALG00000004357	ENSXETG00000015832
ENSMUSG00000018341	ENSGALG00000011222	ENSXETG00000012397
ENSMUSG00000018362	ENSGALG00000003584	ENSXETG00000001594
ENSMUSG00000018363	ENSGALG00000003566	ENSXETG00000012585
ENSMUSG00000018372	ENSGALG00000003540	ENSXETG00000012584
ENSMUSG00000018377	ENSGALG00000005530	ENSXETG00000008951
ENSMUSG00000018378	ENSGALG00000005549	ENSXETG00000008949
ENSMUSG00000018379	ENSGALG00000005525	ENSXETG00000008954
ENSMUSG00000018387	ENSGALG00000007080	ENSXETG00000004167
ENSMUSG00000018395	ENSGALG00000006860	ENSXETG00000004164
ENSMUSG00000018401	ENSGALG00000001042	ENSXETG00000007790
ENSMUSG00000018411	ENSGALG00000000625	ENSXETG00000003240
ENSMUSG00000018412	ENSGALG00000000603	ENSXETG00000003239
ENSMUSG00000018415	ENSGALG00000004929	ENSXETG00000012151
ENSMUSG00000018425	ENSGALG00000005126	ENSXETG00000010939
ENSMUSG00000018427	ENSGALG00000005110	ENSXETG00000026188
ENSMUSG00000018442	ENSGALG00000001649	ENSXETG00000009183
ENSMUSG00000018446	ENSGALG00000001654	ENSXETG00000021363
ENSMUSG00000018449	ENSGALG00000001666	ENSXETG00000026234
ENSMUSG00000018459	ENSGALG00000004445	ENSXETG00000007850
ENSMUSG00000018481	ENSGALG00000005314	ENSXETG00000013509
ENSMUSG00000018500	ENSGALG00000014182	ENSXETG00000006745
ENSMUSG00000018501	ENSGALG00000004477	ENSXETG00000006720
ENSMUSG00000018507	ENSGALG00000004519	ENSXETG00000005811
ENSMUSG00000018509	ENSGALG00000004503	ENSXETG00000006717
ENSMUSG00000018537	ENSGALG00000018815	ENSXETG00000014746
ENSMUSG00000018541	ENSGALG00000001624	ENSXETG00000023722
ENSMUSG00000018547	ENSGALG00000001610	ENSXETG00000023725
ENSMUSG00000018548	ENSGALG00000005084	ENSXETG00000001118
ENSMUSG00000018583	ENSGALG00000004160	ENSXETG00000010712
ENSMUSG00000018585	ENSGALG00000004176	ENSXETG00000026565
ENSMUSG00000018589	ENSGALG00000016571	ENSXETG00000011875
ENSMUSG00000018593	ENSGALG00000004184	ENSXETG00000010707
ENSMUSG00000018599	ENSGALG00000005005	ENSXETG00000005766
ENSMUSG00000018604	ENSGALG00000008250	ENSXETG00000006579
ENSMUSG00000018634	ENSGALG00000000371	ENSXETG00000005305
ENSMUSG00000018648	ENSGALG00000005455	ENSXETG00000011338
ENSMUSG00000018651	ENSGALG00000005452	ENSXETG00000008953
ENSMUSG00000018654	ENSGALG00000013086	ENSXETG00000015684
ENSMUSG00000018661	ENSGALG00000004429	ENSXETG00000009979
ENSMUSG00000018666	ENSGALG00000000230	ENSXETG00000021962
ENSMUSG00000018669	ENSGALG00000022578	ENSXETG00000027359
ENSMUSG00000018677	ENSGALG00000023975	ENSXETG00000011613
ENSMUSG00000018678	ENSGALG00000000233	ENSXETG00000021952
ENSMUSG00000018697	ENSGALG00000005420	ENSXETG00000008959
ENSMUSG00000018698	ENSGALG00000005409	ENSXETG00000008963
ENSMUSG00000018733	ENSGALG00000002151	ENSXETG00000013481
ENSMUSG00000018736	ENSGALG00000001163	ENSXETG00000016342
ENSMUSG00000018796	ENSGALG00000010628	ENSXETG00000001539
ENSMUSG00000018809	ENSGALG00000003031	ENSXETG00000013541
ENSMUSG00000018819	ENSGALG00000006583	ENSXETG00000014016
ENSMUSG00000018820	ENSGALG00000007531	ENSXETG00000013529
ENSMUSG00000018822	ENSGALG00000007515	ENSXETG00000024699
ENSMUSG00000018830	ENSGALG00000006520	ENSXETG00000019650
ENSMUSG00000018841	ENSGALG00000002212	ENSXETG00000008969
ENSMUSG00000018845	ENSGALG00000002186	ENSXETG00000013482
ENSMUSG00000018846	ENSGALG00000001895	ENSXETG00000013675
ENSMUSG00000018848	ENSGALG00000001850	ENSXETG00000025551
ENSMUSG00000018849	ENSGALG00000001826	ENSXETG00000016462
ENSMUSG00000018858	ENSGALG00000007822	ENSXETG00000012505
ENSMUSG00000018861	ENSGALG00000007761	ENSXETG00000027429
ENSMUSG00000018865	ENSGALG00000014189	ENSXETG00000004864
ENSMUSG00000018882	ENSGALG00000013707	ENSXETG00000014731
ENSMUSG00000018899	ENSGALG00000006785	ENSXETG00000016586
ENSMUSG00000018906	ENSGALG00000006677	ENSXETG00000006987
ENSMUSG00000018931	ENSGALG00000004745	ENSXETG00000024880
ENSMUSG00000018965	ENSGALG00000006743	ENSXETG00000004205
ENSMUSG00000018974	ENSGALG00000004887	ENSXETG00000017645
ENSMUSG00000018995	ENSGALG00000017262	ENSXETG00000010455
ENSMUSG00000019039	ENSGALG00000006928	ENSXETG00000009339
ENSMUSG00000019055	ENSGALG00000004531	ENSXETG00000013055
ENSMUSG00000019082	ENSGALG00000014295	ENSXETG00000023334
ENSMUSG00000019087	ENSGALG00000008836	ENSXETG00000003377
ENSMUSG00000019124	ENSGALG00000011176	ENSXETG00000012057
ENSMUSG00000019132	ENSGALG00000013628	ENSXETG00000014813
ENSMUSG00000019173	ENSGALG00000003359	ENSXETG00000014007
ENSMUSG00000019178	ENSGALG00000001963	ENSXETG00000008978
ENSMUSG00000019179	ENSGALG00000001949	ENSXETG00000008976
ENSMUSG00000019188	ENSGALG00000006207	ENSXETG00000024014
ENSMUSG00000019189	ENSGALG00000003691	ENSXETG00000016361
ENSMUSG00000019214	ENSGALG00000005308	ENSXETG00000005776
ENSMUSG00000019230	ENSGALG00000002223	ENSXETG00000009957
ENSMUSG00000019235	ENSGALG00000010294	ENSXETG00000013263
ENSMUSG00000019256	ENSGALG00000010836	ENSXETG00000022784
ENSMUSG00000019278	ENSGALG00000006175	ENSXETG00000019843
ENSMUSG00000019295	ENSGALG00000015710	ENSXETG00000003875
ENSMUSG00000019302	ENSGALG00000003256	ENSXETG00000007635
ENSMUSG00000019303	ENSGALG00000019741	ENSXETG00000009986
ENSMUSG00000019320	ENSGALG00000005572	ENSXETG00000007216
ENSMUSG00000019338	ENSGALG00000017426	ENSXETG00000026800
ENSMUSG00000019373	ENSGALG00000004834	ENSXETG00000005742
ENSMUSG00000019428	ENSGALG00000003357	ENSXETG00000023205
ENSMUSG00000019528	ENSGALG00000010441	ENSXETG00000016072
ENSMUSG00000019577	ENSGALG00000009700	ENSXETG00000020289
ENSMUSG00000019578	ENSGALG00000001146	ENSXETG00000024158
ENSMUSG00000019590	ENSGALG00000024031	ENSXETG00000005325
ENSMUSG00000019647	ENSGALG00000002294	ENSXETG00000018720
ENSMUSG00000019659	ENSGALG00000005487	ENSXETG00000013123
ENSMUSG00000019710	ENSGALG00000013242	ENSXETG00000018514
ENSMUSG00000019715	ENSGALG00000004738	ENSXETG00000006584
ENSMUSG00000019718	ENSGALG00000012011	ENSXETG00000017026
ENSMUSG00000019731	ENSGALG00000003794	ENSXETG00000002071
ENSMUSG00000019738	ENSGALG00000013852	ENSXETG00000019057
ENSMUSG00000019762	ENSGALG00000012392	ENSXETG00000011383
ENSMUSG00000019763	ENSGALG00000012968	ENSXETG00000026520
ENSMUSG00000019768	ENSGALG00000012973	ENSXETG00000012364
ENSMUSG00000019769	ENSGALG00000013505	ENSXETG00000012367
ENSMUSG00000019772	ENSGALG00000013604	ENSXETG00000027906
ENSMUSG00000019773	ENSGALG00000013607	ENSXETG00000018545
ENSMUSG00000019774	ENSGALG00000013609	ENSXETG00000018541
ENSMUSG00000019775	ENSGALG00000013611	ENSXETG00000008388
ENSMUSG00000019777	ENSGALG00000014991	ENSXETG00000007339
ENSMUSG00000019779	ENSGALG00000014979	ENSXETG00000006166
ENSMUSG00000019782	ENSGALG00000014953	ENSXETG00000014077
ENSMUSG00000019785	ENSGALG00000014853	ENSXETG00000023298
ENSMUSG00000019789	ENSGALG00000014837	ENSXETG00000021844
ENSMUSG00000019791	ENSGALG00000019955	ENSXETG00000027058
ENSMUSG00000019794	ENSGALG00000012378	ENSXETG00000021382
ENSMUSG00000019795	ENSGALG00000012388	ENSXETG00000017500
ENSMUSG00000019796	ENSGALG00000019987	ENSXETG00000017503
ENSMUSG00000019797	ENSGALG00000015316	ENSXETG00000019267
ENSMUSG00000019802	ENSGALG00000015308	ENSXETG00000014863
ENSMUSG00000019803	ENSGALG00000015305	ENSXETG00000014853
ENSMUSG00000019804	ENSGALG00000015304	ENSXETG00000024393
ENSMUSG00000019806	ENSGALG00000013780	ENSXETG00000009792
ENSMUSG00000019808	ENSGALG00000019976	ENSXETG00000009790
ENSMUSG00000019809	ENSGALG00000013777	ENSXETG00000009788
ENSMUSG00000019810	ENSGALG00000013773	ENSXETG00000009786
ENSMUSG00000019813	ENSGALG00000015283	ENSXETG00000021289
ENSMUSG00000019814	ENSGALG00000013765	ENSXETG00000009783
ENSMUSG00000019820	ENSGALG00000012256	ENSXETG00000022292
ENSMUSG00000019822	ENSGALG00000000954	ENSXETG00000000421
ENSMUSG00000019826	ENSGALG00000015231	ENSXETG00000021294
ENSMUSG00000019828	ENSGALG00000012297	ENSXETG00000007892
ENSMUSG00000019831	ENSGALG00000015066	ENSXETG00000021311
ENSMUSG00000019832	ENSGALG00000012300	ENSXETG00000007893
ENSMUSG00000019834	ENSGALG00000015055	ENSXETG00000021318
ENSMUSG00000019837	ENSGALG00000015044	ENSXETG00000004697
ENSMUSG00000019838	ENSGALG00000015040	ENSXETG00000021337
ENSMUSG00000019841	ENSGALG00000015033	ENSXETG00000027754
ENSMUSG00000019843	ENSGALG00000015022	ENSXETG00000021344
ENSMUSG00000019849	ENSGALG00000015405	ENSXETG00000013305
ENSMUSG00000019851	ENSGALG00000013857	ENSXETG00000027782
ENSMUSG00000019852	ENSGALG00000013846	ENSXETG00000010774
ENSMUSG00000019853	ENSGALG00000004607	ENSXETG00000000784
ENSMUSG00000019854	ENSGALG00000013829	ENSXETG00000005123
ENSMUSG00000019856	ENSGALG00000014881	ENSXETG00000022616
ENSMUSG00000019857	ENSGALG00000014887	ENSXETG00000025074
ENSMUSG00000019861	ENSGALG00000014902	ENSXETG00000012880
ENSMUSG00000019863	ENSGALG00000015338	ENSXETG00000027717
ENSMUSG00000019864	ENSGALG00000015343	ENSXETG00000019269
ENSMUSG00000019865	ENSGALG00000013813	ENSXETG00000016350
ENSMUSG00000019866	ENSGALG00000015345	ENSXETG00000019268
ENSMUSG00000019868	ENSGALG00000013810	ENSXETG00000021109
ENSMUSG00000019873	ENSGALG00000002904	ENSXETG00000007690
ENSMUSG00000019874	ENSGALG00000014866	ENSXETG00000023297
ENSMUSG00000019877	ENSGALG00000014868	ENSXETG00000023292
ENSMUSG00000019878	ENSGALG00000014870	ENSXETG00000023290
ENSMUSG00000019880	ENSGALG00000014829	ENSXETG00000010624
ENSMUSG00000019883	ENSGALG00000014828	ENSXETG00000010628
ENSMUSG00000019888	ENSGALG00000011154	ENSXETG00000011744
ENSMUSG00000019889	ENSGALG00000014783	ENSXETG00000010633
ENSMUSG00000019890	ENSGALG00000011151	ENSXETG00000025488
ENSMUSG00000019891	ENSGALG00000014907	ENSXETG00000008572
ENSMUSG00000019892	ENSGALG00000011002	ENSXETG00000021392
ENSMUSG00000019894	ENSGALG00000010992	ENSXETG00000021372
ENSMUSG00000019897	ENSGALG00000010959	ENSXETG00000014539
ENSMUSG00000019906	ENSGALG00000010939	ENSXETG00000014525
ENSMUSG00000019907	ENSGALG00000010325	ENSXETG00000017095
ENSMUSG00000019913	ENSGALG00000015466	ENSXETG00000002406
ENSMUSG00000019916	ENSGALG00000004325	ENSXETG00000006154
ENSMUSG00000019920	ENSGALG00000014148	ENSXETG00000015993
ENSMUSG00000019927	ENSGALG00000021213	ENSXETG00000025140
ENSMUSG00000019929	ENSGALG00000011274	ENSXETG00000021847
ENSMUSG00000019932	ENSGALG00000011270	ENSXETG00000025479
ENSMUSG00000019936	ENSGALG00000011269	ENSXETG00000025480
ENSMUSG00000019942	ENSGALG00000003085	ENSXETG00000003123
ENSMUSG00000019944	ENSGALG00000003073	ENSXETG00000003124
ENSMUSG00000019945	ENSGALG00000003013	ENSXETG00000014050
ENSMUSG00000019947	ENSGALG00000002991	ENSXETG00000014055
ENSMUSG00000019948	ENSGALG00000011559	ENSXETG00000001885
ENSMUSG00000019951	ENSGALG00000011557	ENSXETG00000022694
ENSMUSG00000019960	ENSGALG00000011207	ENSXETG00000021871
ENSMUSG00000019961	ENSGALG00000011504	ENSXETG00000018759
ENSMUSG00000019966	ENSGALG00000011206	ENSXETG00000011735
ENSMUSG00000019969	ENSGALG00000009320	ENSXETG00000001008
ENSMUSG00000019970	ENSGALG00000013971	ENSXETG00000000124
ENSMUSG00000019975	ENSGALG00000011516	ENSXETG00000005720
ENSMUSG00000019977	ENSGALG00000013962	ENSXETG00000003726
ENSMUSG00000019978	ENSGALG00000014004	ENSXETG00000008237
ENSMUSG00000019979	ENSGALG00000011531	ENSXETG00000006695
ENSMUSG00000019982	ENSGALG00000013956	ENSXETG00000003725
ENSMUSG00000019984	ENSGALG00000002787	ENSXETG00000008243
ENSMUSG00000019986	ENSGALG00000013951	ENSXETG00000003723
ENSMUSG00000019988	ENSGALG00000011479	ENSXETG00000021683
ENSMUSG00000019989	ENSGALG00000002869	ENSXETG00000008244
ENSMUSG00000019990	ENSGALG00000013941	ENSXETG00000017719
ENSMUSG00000019992	ENSGALG00000019967	ENSXETG00000017718
ENSMUSG00000019996	ENSGALG00000013900	ENSXETG00000002479
ENSMUSG00000019997	ENSGALG00000002909	ENSXETG00000008245
ENSMUSG00000019998	ENSGALG00000002930	ENSXETG00000026515
ENSMUSG00000020000	ENSGALG00000002911	ENSXETG00000011974
ENSMUSG00000020003	ENSGALG00000013874	ENSXETG00000027656
ENSMUSG00000020014	ENSGALG00000011459	ENSXETG00000001893
ENSMUSG00000020015	ENSGALG00000011456	ENSXETG00000001892
ENSMUSG00000020019	ENSGALG00000011406	ENSXETG00000009235
ENSMUSG00000020020	ENSGALG00000011400	ENSXETG00000009237
ENSMUSG00000020021	ENSGALG00000011342	ENSXETG00000009239
ENSMUSG00000020022	ENSGALG00000011325	ENSXETG00000023839
ENSMUSG00000020023	ENSGALG00000011320	ENSXETG00000023832
ENSMUSG00000020024	ENSGALG00000019336	ENSXETG00000023829
ENSMUSG00000020029	ENSGALG00000011285	ENSXETG00000026585
ENSMUSG00000020032	ENSGALG00000012662	ENSXETG00000018772
ENSMUSG00000020034	ENSGALG00000012658	ENSXETG00000006691
ENSMUSG00000020037	ENSGALG00000012647	ENSXETG00000014145
ENSMUSG00000020038	ENSGALG00000012638	ENSXETG00000016951
ENSMUSG00000020042	ENSGALG00000012635	ENSXETG00000016964
ENSMUSG00000020044	ENSGALG00000012568	ENSXETG00000011514
ENSMUSG00000020048	ENSGALG00000012726	ENSXETG00000005359
ENSMUSG00000020051	ENSGALG00000012754	ENSXETG00000019626
ENSMUSG00000020053	ENSGALG00000012755	ENSXETG00000002532
ENSMUSG00000020056	ENSGALG00000012760	ENSXETG00000002536
ENSMUSG00000020057	ENSGALG00000012761	ENSXETG00000027990
ENSMUSG00000020062	ENSGALG00000011633	ENSXETG00000002542
ENSMUSG00000020063	ENSGALG00000002761	ENSXETG00000023588
ENSMUSG00000020064	ENSGALG00000003861	ENSXETG00000023570
ENSMUSG00000020069	ENSGALG00000003947	ENSXETG00000023567
ENSMUSG00000020070	ENSGALG00000003990	ENSXETG00000023565
ENSMUSG00000020078	ENSGALG00000004174	ENSXETG00000008848
ENSMUSG00000020079	ENSGALG00000004197	ENSXETG00000008852
ENSMUSG00000020080	ENSGALG00000021039	ENSXETG00000008859
ENSMUSG00000020085	ENSGALG00000004777	ENSXETG00000017152
ENSMUSG00000020086	ENSGALG00000004794	ENSXETG00000017150
ENSMUSG00000020087	ENSGALG00000020997	ENSXETG00000006146
ENSMUSG00000020088	ENSGALG00000004431	ENSXETG00000026979
ENSMUSG00000020089	ENSGALG00000004442	ENSXETG00000006145
ENSMUSG00000020091	ENSGALG00000004457	ENSXETG00000025651
ENSMUSG00000020092	ENSGALG00000004465	ENSXETG00000023751
ENSMUSG00000020097	ENSGALG00000004553	ENSXETG00000008190
ENSMUSG00000020099	ENSGALG00000004569	ENSXETG00000014388
ENSMUSG00000020101	ENSGALG00000004673	ENSXETG00000024966
ENSMUSG00000020102	ENSGALG00000009759	ENSXETG00000021479
ENSMUSG00000020105	ENSGALG00000009755	ENSXETG00000021481
ENSMUSG00000020107	ENSGALG00000004410	ENSXETG00000006150
ENSMUSG00000020109	ENSGALG00000004396	ENSXETG00000006151
ENSMUSG00000020111	ENSGALG00000004372	ENSXETG00000007480
ENSMUSG00000020114	ENSGALG00000009899	ENSXETG00000007328
ENSMUSG00000020115	ENSGALG00000009840	ENSXETG00000007322
ENSMUSG00000020116	ENSGALG00000009093	ENSXETG00000017349
ENSMUSG00000020120	ENSGALG00000008756	ENSXETG00000017358
ENSMUSG00000020121	ENSGALG00000009825	ENSXETG00000021663
ENSMUSG00000020122	ENSGALG00000012363	ENSXETG00000015826
ENSMUSG00000020123	ENSGALG00000009808	ENSXETG00000018781
ENSMUSG00000020128	ENSGALG00000008847	ENSXETG00000013000
ENSMUSG00000020132	ENSGALG00000010183	ENSXETG00000011586
ENSMUSG00000020134	ENSGALG00000008837	ENSXETG00000012997
ENSMUSG00000020142	ENSGALG00000008811	ENSXETG00000014014
ENSMUSG00000020143	ENSGALG00000002080	ENSXETG00000019922
ENSMUSG00000020149	ENSGALG00000008783	ENSXETG00000014011
ENSMUSG00000020150	ENSGALG00000024304	ENSXETG00000003703
ENSMUSG00000020151	ENSGALG00000010148	ENSXETG00000026804
ENSMUSG00000020152	ENSGALG00000008779	ENSXETG00000014001
ENSMUSG00000020153	ENSGALG00000009703	ENSXETG00000003702
ENSMUSG00000020154	ENSGALG00000010049	ENSXETG00000011378
ENSMUSG00000020159	ENSGALG00000002152	ENSXETG00000018298
ENSMUSG00000020160	ENSGALG00000008774	ENSXETG00000011473
ENSMUSG00000020166	ENSGALG00000010042	ENSXETG00000011385
ENSMUSG00000020167	ENSGALG00000001093	ENSXETG00000013589
ENSMUSG00000020169	ENSGALG00000010029	ENSXETG00000001407
ENSMUSG00000020171	ENSGALG00000009964	ENSXETG00000026783
ENSMUSG00000020173	ENSGALG00000013102	ENSXETG00000004971
ENSMUSG00000020175	ENSGALG00000006710	ENSXETG00000024914
ENSMUSG00000020176	ENSGALG00000013100	ENSXETG00000004962
ENSMUSG00000020178	ENSGALG00000006642	ENSXETG00000004222
ENSMUSG00000020180	ENSGALG00000006596	ENSXETG00000024918
ENSMUSG00000020181	ENSGALG00000010311	ENSXETG00000014323
ENSMUSG00000020182	ENSGALG00000013094	ENSXETG00000004961
ENSMUSG00000020183	ENSGALG00000009945	ENSXETG00000001438
ENSMUSG00000020184	ENSGALG00000009942	ENSXETG00000001434
ENSMUSG00000020185	ENSGALG00000010265	ENSXETG00000014320
ENSMUSG00000020186	ENSGALG00000010257	ENSXETG00000014318
ENSMUSG00000020189	ENSGALG00000010246	ENSXETG00000013334
ENSMUSG00000020190	ENSGALG00000003845	ENSXETG00000013667
ENSMUSG00000020196	ENSGALG00000006363	ENSXETG00000004263
ENSMUSG00000020198	ENSGALG00000000996	ENSXETG00000013663
ENSMUSG00000020211	ENSGALG00000021679	ENSXETG00000024943
ENSMUSG00000020212	ENSGALG00000009905	ENSXETG00000001452
ENSMUSG00000020218	ENSGALG00000009867	ENSXETG00000013842
ENSMUSG00000020224	ENSGALG00000019358	ENSXETG00000011576
ENSMUSG00000020225	ENSGALG00000009879	ENSXETG00000003775
ENSMUSG00000020228	ENSGALG00000009885	ENSXETG00000007323
ENSMUSG00000020235	ENSGALG00000002085	ENSXETG00000006397
ENSMUSG00000020236	ENSGALG00000017524	ENSXETG00000008150
ENSMUSG00000020238	ENSGALG00000013369	ENSXETG00000014348
ENSMUSG00000020241	ENSGALG00000006126	ENSXETG00000011490
ENSMUSG00000020246	ENSGALG00000012718	ENSXETG00000019643
ENSMUSG00000020248	ENSGALG00000012717	ENSXETG00000019656
ENSMUSG00000020250	ENSGALG00000012714	ENSXETG00000019645
ENSMUSG00000020251	ENSGALG00000012719	ENSXETG00000019636
ENSMUSG00000020255	ENSGALG00000012694	ENSXETG00000001884
ENSMUSG00000020256	ENSGALG00000012691	ENSXETG00000001886
ENSMUSG00000020257	ENSGALG00000003977	ENSXETG00000002763
ENSMUSG00000020260	ENSGALG00000006141	ENSXETG00000018700
ENSMUSG00000020262	ENSGALG00000007527	ENSXETG00000018692
ENSMUSG00000020263	ENSGALG00000012665	ENSXETG00000001888
ENSMUSG00000020272	ENSGALG00000002816	ENSXETG00000014423
ENSMUSG00000020273	ENSGALG00000007853	ENSXETG00000002208
ENSMUSG00000020275	ENSGALG00000007845	ENSXETG00000002209
ENSMUSG00000020280	ENSGALG00000007835	ENSXETG00000002210
ENSMUSG00000020283	ENSGALG00000007832	ENSXETG00000002212
ENSMUSG00000020284	ENSGALG00000006539	ENSXETG00000015297
ENSMUSG00000020287	ENSGALG00000007445	ENSXETG00000010691
ENSMUSG00000020289	ENSGALG00000007456	ENSXETG00000001136
ENSMUSG00000020297	ENSGALG00000021459	ENSXETG00000009166
ENSMUSG00000020300	ENSGALG00000014074	ENSXETG00000012731
ENSMUSG00000020303	ENSGALG00000002893	ENSXETG00000012730
ENSMUSG00000020305	ENSGALG00000008176	ENSXETG00000015199
ENSMUSG00000020309	ENSGALG00000008182	ENSXETG00000015198
ENSMUSG00000020311	ENSGALG00000008172	ENSXETG00000015197
ENSMUSG00000020312	ENSGALG00000001289	ENSXETG00000006562
ENSMUSG00000020319	ENSGALG00000008866	ENSXETG00000013020
ENSMUSG00000020321	ENSGALG00000008858	ENSXETG00000013016
ENSMUSG00000020323	ENSGALG00000001842	ENSXETG00000022959
ENSMUSG00000020325	ENSGALG00000024328	ENSXETG00000022970
ENSMUSG00000020326	ENSGALG00000001718	ENSXETG00000007909
ENSMUSG00000020328	ENSGALG00000001726	ENSXETG00000007907
ENSMUSG00000020329	ENSGALG00000001377	ENSXETG00000006545
ENSMUSG00000020330	ENSGALG00000001739	ENSXETG00000007906
ENSMUSG00000020333	ENSGALG00000006644	ENSXETG00000016588
ENSMUSG00000020340	ENSGALG00000003818	ENSXETG00000001502
ENSMUSG00000020349	ENSGALG00000006462	ENSXETG00000016092
ENSMUSG00000020354	ENSGALG00000003886	ENSXETG00000023624
ENSMUSG00000020357	ENSGALG00000005802	ENSXETG00000008399
ENSMUSG00000020358	ENSGALG00000014381	ENSXETG00000003836
ENSMUSG00000020361	ENSGALG00000007273	ENSXETG00000027138
ENSMUSG00000020363	ENSGALG00000013760	ENSXETG00000003828
ENSMUSG00000020368	ENSGALG00000005945	ENSXETG00000008408
ENSMUSG00000020372	ENSGALG00000000122	ENSXETG00000024447
ENSMUSG00000020376	ENSGALG00000005820	ENSXETG00000015941
ENSMUSG00000020377	ENSGALG00000021275	ENSXETG00000008407
ENSMUSG00000020380	ENSGALG00000006794	ENSXETG00000006986
ENSMUSG00000020386	ENSGALG00000006419	ENSXETG00000010408
ENSMUSG00000020387	ENSGALG00000006424	ENSXETG00000010410
ENSMUSG00000020388	ENSGALG00000006683	ENSXETG00000016579
ENSMUSG00000020393	ENSGALG00000005808	ENSXETG00000019940
ENSMUSG00000020396	ENSGALG00000008085	ENSXETG00000016418
ENSMUSG00000020397	ENSGALG00000003870	ENSXETG00000001505
ENSMUSG00000020400	ENSGALG00000004496	ENSXETG00000015831
ENSMUSG00000020402	ENSGALG00000006503	ENSXETG00000015952
ENSMUSG00000020405	ENSGALG00000001445	ENSXETG00000005714
ENSMUSG00000020407	ENSGALG00000013073	ENSXETG00000015681
ENSMUSG00000020409	ENSGALG00000001500	ENSXETG00000016536
ENSMUSG00000020411	ENSGALG00000003761	ENSXETG00000001501
ENSMUSG00000020412	ENSGALG00000008059	ENSXETG00000016423
ENSMUSG00000020415	ENSGALG00000001506	ENSXETG00000018578
ENSMUSG00000020423	ENSGALG00000003535	ENSXETG00000011838
ENSMUSG00000020424	ENSGALG00000007964	ENSXETG00000016443
ENSMUSG00000020428	ENSGALG00000001695	ENSXETG00000010239
ENSMUSG00000020429	ENSGALG00000012437	ENSXETG00000015656
ENSMUSG00000020431	ENSGALG00000012433	ENSXETG00000015663
ENSMUSG00000020432	ENSGALG00000009536	ENSXETG00000019944
ENSMUSG00000020436	ENSGALG00000001706	ENSXETG00000023224
ENSMUSG00000020439	ENSGALG00000011865	ENSXETG00000016155
ENSMUSG00000020441	ENSGALG00000005380	ENSXETG00000025909
ENSMUSG00000020444	ENSGALG00000005336	ENSXETG00000013914
ENSMUSG00000020448	ENSGALG00000006960	ENSXETG00000004178
ENSMUSG00000020451	ENSGALG00000006950	ENSXETG00000004179
ENSMUSG00000020453	ENSGALG00000006934	ENSXETG00000004190
ENSMUSG00000020454	ENSGALG00000006898	ENSXETG00000004194
ENSMUSG00000020456	ENSGALG00000014155	ENSXETG00000018997
ENSMUSG00000020457	ENSGALG00000006921	ENSXETG00000004191
ENSMUSG00000020458	ENSGALG00000008130	ENSXETG00000004521
ENSMUSG00000020462	ENSGALG00000008064	ENSXETG00000006071
ENSMUSG00000020464	ENSGALG00000007935	ENSXETG00000006075
ENSMUSG00000020467	ENSGALG00000007908	ENSXETG00000006076
ENSMUSG00000020476	ENSGALG00000022337	ENSXETG00000019013
ENSMUSG00000020482	ENSGALG00000005784	ENSXETG00000027415
ENSMUSG00000020483	ENSGALG00000005522	ENSXETG00000025899
ENSMUSG00000020484	ENSGALG00000005796	ENSXETG00000027416
ENSMUSG00000020485	ENSGALG00000000944	ENSXETG00000025331
ENSMUSG00000020493	ENSGALG00000021526	ENSXETG00000026988
ENSMUSG00000020495	ENSGALG00000005093	ENSXETG00000001117
ENSMUSG00000020513	ENSGALG00000005173	ENSXETG00000010735
ENSMUSG00000020514	ENSGALG00000003919	ENSXETG00000019403
ENSMUSG00000020515	ENSGALG00000003950	ENSXETG00000008409
ENSMUSG00000020516	ENSGALG00000005198	ENSXETG00000010731
ENSMUSG00000020519	ENSGALG00000004007	ENSXETG00000008480
ENSMUSG00000020520	ENSGALG00000004033	ENSXETG00000008481
ENSMUSG00000020521	ENSGALG00000005205	ENSXETG00000026210
ENSMUSG00000020522	ENSGALG00000004040	ENSXETG00000003680
ENSMUSG00000020524	ENSGALG00000004083	ENSXETG00000001922
ENSMUSG00000020525	ENSGALG00000005304	ENSXETG00000013514
ENSMUSG00000020526	ENSGALG00000005364	ENSXETG00000025713
ENSMUSG00000020527	ENSGALG00000005374	ENSXETG00000002040
ENSMUSG00000020530	ENSGALG00000005397	ENSXETG00000002038
ENSMUSG00000020532	ENSGALG00000005439	ENSXETG00000008955
ENSMUSG00000020534	ENSGALG00000005046	ENSXETG00000005754
ENSMUSG00000020536	ENSGALG00000014408	ENSXETG00000005768
ENSMUSG00000020537	ENSGALG00000004953	ENSXETG00000004022
ENSMUSG00000020541	ENSGALG00000003011	ENSXETG00000004317
ENSMUSG00000020542	ENSGALG00000001021	ENSXETG00000011035
ENSMUSG00000020544	ENSGALG00000003017	ENSXETG00000023638
ENSMUSG00000020546	ENSGALG00000003033	ENSXETG00000027901
ENSMUSG00000020547	ENSGALG00000010809	ENSXETG00000022795
ENSMUSG00000020549	ENSGALG00000001036	ENSXETG00000012596
ENSMUSG00000020561	ENSGALG00000010863	ENSXETG00000013443
ENSMUSG00000020564	ENSGALG00000008115	ENSXETG00000023232
ENSMUSG00000020566	ENSGALG00000016446	ENSXETG00000003516
ENSMUSG00000020570	ENSGALG00000008106	ENSXETG00000025677
ENSMUSG00000020571	ENSGALG00000016447	ENSXETG00000003512
ENSMUSG00000020572	ENSGALG00000008098	ENSXETG00000005918
ENSMUSG00000020573	ENSGALG00000008081	ENSXETG00000005919
ENSMUSG00000020577	ENSGALG00000010819	ENSXETG00000022794
ENSMUSG00000020580	ENSGALG00000016451	ENSXETG00000023782
ENSMUSG00000020581	ENSGALG00000010825	ENSXETG00000025625
ENSMUSG00000020583	ENSGALG00000016478	ENSXETG00000008005
ENSMUSG00000020585	ENSGALG00000016479	ENSXETG00000008012
ENSMUSG00000020589	ENSGALG00000016463	ENSXETG00000015482
ENSMUSG00000020590	ENSGALG00000010840	ENSXETG00000022783
ENSMUSG00000020592	ENSGALG00000016480	ENSXETG00000008902
ENSMUSG00000020593	ENSGALG00000016456	ENSXETG00000020970
ENSMUSG00000020594	ENSGALG00000016481	ENSXETG00000008903
ENSMUSG00000020598	ENSGALG00000009514	ENSXETG00000015769
ENSMUSG00000020600	ENSGALG00000016483	ENSXETG00000008904
ENSMUSG00000020601	ENSGALG00000016457	ENSXETG00000027887
ENSMUSG00000020605	ENSGALG00000016486	ENSXETG00000008905
ENSMUSG00000020607	ENSGALG00000016459	ENSXETG00000012519
ENSMUSG00000020608	ENSGALG00000016467	ENSXETG00000015569
ENSMUSG00000020611	ENSGALG00000004109	ENSXETG00000001253
ENSMUSG00000020614	ENSGALG00000004183	ENSXETG00000018296
ENSMUSG00000020621	ENSGALG00000019873	ENSXETG00000015578
ENSMUSG00000020622	ENSGALG00000016471	ENSXETG00000015581
ENSMUSG00000020623	ENSGALG00000004370	ENSXETG00000022954
ENSMUSG00000020627	ENSGALG00000016495	ENSXETG00000018212
ENSMUSG00000020628	ENSGALG00000016387	ENSXETG00000006961
ENSMUSG00000020630	ENSGALG00000016389	ENSXETG00000001212
ENSMUSG00000020634	ENSGALG00000016497	ENSXETG00000018210
ENSMUSG00000020635	ENSGALG00000016500	ENSXETG00000026101
ENSMUSG00000020638	ENSGALG00000016398	ENSXETG00000023437
ENSMUSG00000020641	ENSGALG00000016400	ENSXETG00000023435
ENSMUSG00000020642	ENSGALG00000016401	ENSXETG00000023433
ENSMUSG00000020644	ENSGALG00000016403	ENSXETG00000008272
ENSMUSG00000020646	ENSGALG00000016412	ENSXETG00000008268
ENSMUSG00000020647	ENSGALG00000016617	ENSXETG00000021173
ENSMUSG00000020648	ENSGALG00000023661	ENSXETG00000005925
ENSMUSG00000020649	ENSGALG00000016442	ENSXETG00000003527
ENSMUSG00000020650	ENSGALG00000008009	ENSXETG00000025669
ENSMUSG00000020653	ENSGALG00000016440	ENSXETG00000007013
ENSMUSG00000020654	ENSGALG00000016608	ENSXETG00000021179
ENSMUSG00000020656	ENSGALG00000016439	ENSXETG00000007012
ENSMUSG00000020657	ENSGALG00000016606	ENSXETG00000021184
ENSMUSG00000020658	ENSGALG00000016605	ENSXETG00000017509
ENSMUSG00000020659	ENSGALG00000007975	ENSXETG00000012262
ENSMUSG00000020660	ENSGALG00000016600	ENSXETG00000017532
ENSMUSG00000020661	ENSGALG00000003993	ENSXETG00000001232
ENSMUSG00000020664	ENSGALG00000007931	ENSXETG00000012269
ENSMUSG00000020669	ENSGALG00000016362	ENSXETG00000016765
ENSMUSG00000020671	ENSGALG00000016535	ENSXETG00000003176
ENSMUSG00000020673	ENSGALG00000016370	ENSXETG00000006966
ENSMUSG00000020674	ENSGALG00000016377	ENSXETG00000006965
ENSMUSG00000020677	ENSGALG00000005489	ENSXETG00000025903
ENSMUSG00000020679	ENSGALG00000005504	ENSXETG00000008000
ENSMUSG00000020680	ENSGALG00000002060	ENSXETG00000013477
ENSMUSG00000020681	ENSGALG00000000498	ENSXETG00000005315
ENSMUSG00000020682	ENSGALG00000002081	ENSXETG00000013462
ENSMUSG00000020686	ENSGALG00000020906	ENSXETG00000013478
ENSMUSG00000020687	ENSGALG00000000596	ENSXETG00000003238
ENSMUSG00000020689	ENSGALG00000000379	ENSXETG00000019163
ENSMUSG00000020691	ENSGALG00000000396	ENSXETG00000007856
ENSMUSG00000020692	ENSGALG00000004691	ENSXETG00000013488
ENSMUSG00000020694	ENSGALG00000000410	ENSXETG00000007854
ENSMUSG00000020695	ENSGALG00000000461	ENSXETG00000005331
ENSMUSG00000020696	ENSGALG00000002225	ENSXETG00000022465
ENSMUSG00000020697	ENSGALG00000002288	ENSXETG00000019634
ENSMUSG00000020700	ENSGALG00000000525	ENSXETG00000008257
ENSMUSG00000020701	ENSGALG00000002312	ENSXETG00000017649
ENSMUSG00000020704	ENSGALG00000000367	ENSXETG00000014229
ENSMUSG00000020705	ENSGALG00000000581	ENSXETG00000003245
ENSMUSG00000020706	ENSGALG00000000332	ENSXETG00000006939
ENSMUSG00000020708	ENSGALG00000000349	ENSXETG00000014234
ENSMUSG00000020709	ENSGALG00000003319	ENSXETG00000027954
ENSMUSG00000020716	ENSGALG00000005660	ENSXETG00000021350
ENSMUSG00000020717	ENSGALG00000003515	ENSXETG00000012570
ENSMUSG00000020718	ENSGALG00000003520	ENSXETG00000012579
ENSMUSG00000020719	ENSGALG00000003532	ENSXETG00000012580
ENSMUSG00000020720	ENSGALG00000003700	ENSXETG00000001584
ENSMUSG00000020721	ENSGALG00000021439	ENSXETG00000015395
ENSMUSG00000020722	ENSGALG00000003900	ENSXETG00000015396
ENSMUSG00000020723	ENSGALG00000003903	ENSXETG00000015398
ENSMUSG00000020728	ENSGALG00000003975	ENSXETG00000013608
ENSMUSG00000020733	ENSGALG00000007650	ENSXETG00000006840
ENSMUSG00000020739	ENSGALG00000007974	ENSXETG00000027060
ENSMUSG00000020740	ENSGALG00000007992	ENSXETG00000012511
ENSMUSG00000020741	ENSGALG00000005854	ENSXETG00000024608
ENSMUSG00000020744	ENSGALG00000008011	ENSXETG00000025476
ENSMUSG00000020745	ENSGALG00000005834	ENSXETG00000019410
ENSMUSG00000020747	ENSGALG00000008023	ENSXETG00000012524
ENSMUSG00000020755	ENSGALG00000002415	ENSXETG00000012553
ENSMUSG00000020758	ENSGALG00000002389	ENSXETG00000012556
ENSMUSG00000020766	ENSGALG00000002311	ENSXETG00000012573
ENSMUSG00000020770	ENSGALG00000002278	ENSXETG00000012578
ENSMUSG00000020774	ENSGALG00000004669	ENSXETG00000005789
ENSMUSG00000020775	ENSGALG00000002194	ENSXETG00000016963
ENSMUSG00000020777	ENSGALG00000002159	ENSXETG00000012601
ENSMUSG00000020780	ENSGALG00000002062	ENSXETG00000012631
ENSMUSG00000020781	ENSGALG00000008041	ENSXETG00000012532
ENSMUSG00000020782	ENSGALG00000008057	ENSXETG00000012529
ENSMUSG00000020783	ENSGALG00000002653	ENSXETG00000012965
ENSMUSG00000020792	ENSGALG00000002050	ENSXETG00000019551
ENSMUSG00000020794	ENSGALG00000001441	ENSXETG00000026172
ENSMUSG00000020799	ENSGALG00000006064	ENSXETG00000010363
ENSMUSG00000020801	ENSGALG00000006005	ENSXETG00000017618
ENSMUSG00000020804	ENSGALG00000001955	ENSXETG00000019534
ENSMUSG00000020805	ENSGALG00000005995	ENSXETG00000019731
ENSMUSG00000020806	ENSGALG00000001943	ENSXETG00000019523
ENSMUSG00000020808	ENSGALG00000006048	ENSXETG00000026473
ENSMUSG00000020810	ENSGALG00000001892	ENSXETG00000019510
ENSMUSG00000020811	ENSGALG00000005886	ENSXETG00000006816
ENSMUSG00000020814	ENSGALG00000001805	ENSXETG00000019503
ENSMUSG00000020815	ENSGALG00000001790	ENSXETG00000019499
ENSMUSG00000020817	ENSGALG00000001737	ENSXETG00000021356
ENSMUSG00000020818	ENSGALG00000001777	ENSXETG00000019492
ENSMUSG00000020823	ENSGALG00000001684	ENSXETG00000019485
ENSMUSG00000020826	ENSGALG00000005693	ENSXETG00000012498
ENSMUSG00000020829	ENSGALG00000003604	ENSXETG00000023785
ENSMUSG00000020832	ENSGALG00000003995	ENSXETG00000019633
ENSMUSG00000020834	ENSGALG00000004009	ENSXETG00000014346
ENSMUSG00000020838	ENSGALG00000004246	ENSXETG00000023265
ENSMUSG00000020839	ENSGALG00000004262	ENSXETG00000017955
ENSMUSG00000020840	ENSGALG00000004259	ENSXETG00000021342
ENSMUSG00000020841	ENSGALG00000004295	ENSXETG00000025836
ENSMUSG00000020843	ENSGALG00000004383	ENSXETG00000019259
ENSMUSG00000020844	ENSGALG00000004793	ENSXETG00000022447
ENSMUSG00000020846	ENSGALG00000004900	ENSXETG00000022429
ENSMUSG00000020849	ENSGALG00000002661	ENSXETG00000022893
ENSMUSG00000020850	ENSGALG00000002943	ENSXETG00000022259
ENSMUSG00000020859	ENSGALG00000007352	ENSXETG00000011059
ENSMUSG00000020863	ENSGALG00000007386	ENSXETG00000011062
ENSMUSG00000020864	ENSGALG00000007389	ENSXETG00000011061
ENSMUSG00000020865	ENSGALG00000007522	ENSXETG00000012239
ENSMUSG00000020866	ENSGALG00000007623	ENSXETG00000006824
ENSMUSG00000020867	ENSGALG00000006857	ENSXETG00000009999
ENSMUSG00000020868	ENSGALG00000007702	ENSXETG00000006839
ENSMUSG00000020869	ENSGALG00000007673	ENSXETG00000006835
ENSMUSG00000020873	ENSGALG00000009941	ENSXETG00000015126
ENSMUSG00000020875	ENSGALG00000001276	ENSXETG00000027350
ENSMUSG00000020876	ENSGALG00000017553	ENSXETG00000021963
ENSMUSG00000020877	ENSGALG00000011945	ENSXETG00000021947
ENSMUSG00000020883	ENSGALG00000001682	ENSXETG00000023700
ENSMUSG00000020900	ENSGALG00000001183	ENSXETG00000016345
ENSMUSG00000020901	ENSGALG00000021573	ENSXETG00000019515
ENSMUSG00000020902	ENSGALG00000023626	ENSXETG00000019519
ENSMUSG00000020903	ENSGALG00000001238	ENSXETG00000019532
ENSMUSG00000020904	ENSGALG00000001261	ENSXETG00000019539
ENSMUSG00000020905	ENSGALG00000017417	ENSXETG00000019543
ENSMUSG00000020911	ENSGALG00000019719	ENSXETG00000025052
ENSMUSG00000020914	ENSGALG00000003922	ENSXETG00000021362
ENSMUSG00000020917	ENSGALG00000003475	ENSXETG00000002292
ENSMUSG00000020918	ENSGALG00000003369	ENSXETG00000002303
ENSMUSG00000020922	ENSGALG00000022126	ENSXETG00000003371
ENSMUSG00000020925	ENSGALG00000001022	ENSXETG00000003386
ENSMUSG00000020929	ENSGALG00000000988	ENSXETG00000003394
ENSMUSG00000020930	ENSGALG00000000918	ENSXETG00000003402
ENSMUSG00000020935	ENSGALG00000000870	ENSXETG00000003179
ENSMUSG00000020936	ENSGALG00000000857	ENSXETG00000003237
ENSMUSG00000020941	ENSGALG00000000685	ENSXETG00000027243
ENSMUSG00000020946	ENSGALG00000001107	ENSXETG00000014258
ENSMUSG00000020948	ENSGALG00000012489	ENSXETG00000003057
ENSMUSG00000020949	ENSGALG00000012466	ENSXETG00000003052
ENSMUSG00000020950	ENSGALG00000009853	ENSXETG00000010247
ENSMUSG00000020952	ENSGALG00000009916	ENSXETG00000014165
ENSMUSG00000020953	ENSGALG00000009920	ENSXETG00000014163
ENSMUSG00000020954	ENSGALG00000009930	ENSXETG00000014156
ENSMUSG00000020955	ENSGALG00000009936	ENSXETG00000014154
ENSMUSG00000020956	ENSGALG00000009978	ENSXETG00000014131
ENSMUSG00000020961	ENSGALG00000010579	ENSXETG00000010037
ENSMUSG00000020962	ENSGALG00000010576	ENSXETG00000010036
ENSMUSG00000020963	ENSGALG00000010572	ENSXETG00000010035
ENSMUSG00000020964	ENSGALG00000010581	ENSXETG00000010038
ENSMUSG00000020973	ENSGALG00000012232	ENSXETG00000009122
ENSMUSG00000020974	ENSGALG00000012237	ENSXETG00000009123
ENSMUSG00000020978	ENSGALG00000012244	ENSXETG00000009125
ENSMUSG00000020988	ENSGALG00000012282	ENSXETG00000019714
ENSMUSG00000020990	ENSGALG00000012295	ENSXETG00000019709
ENSMUSG00000020993	ENSGALG00000010157	ENSXETG00000015782
ENSMUSG00000020994	ENSGALG00000010167	ENSXETG00000015774
ENSMUSG00000021000	ENSGALG00000010189	ENSXETG00000011442
ENSMUSG00000021003	ENSGALG00000010593	ENSXETG00000016608
ENSMUSG00000021010	ENSGALG00000009998	ENSXETG00000000305
ENSMUSG00000021013	ENSGALG00000010663	ENSXETG00000016635
ENSMUSG00000021018	ENSGALG00000008534	ENSXETG00000017291
ENSMUSG00000021022	ENSGALG00000010052	ENSXETG00000012287
ENSMUSG00000021024	ENSGALG00000010060	ENSXETG00000025884
ENSMUSG00000021025	ENSGALG00000010063	ENSXETG00000017950
ENSMUSG00000021027	ENSGALG00000010088	ENSXETG00000025861
ENSMUSG00000021028	ENSGALG00000010096	ENSXETG00000002911
ENSMUSG00000021032	ENSGALG00000010413	ENSXETG00000027106
ENSMUSG00000021033	ENSGALG00000010432	ENSXETG00000011079
ENSMUSG00000021036	ENSGALG00000010482	ENSXETG00000011085
ENSMUSG00000021037	ENSGALG00000010463	ENSXETG00000011083
ENSMUSG00000021038	ENSGALG00000010459	ENSXETG00000011084
ENSMUSG00000021039	ENSGALG00000010501	ENSXETG00000011087
ENSMUSG00000021044	ENSGALG00000010504	ENSXETG00000011088
ENSMUSG00000021047	ENSGALG00000009850	ENSXETG00000010244
ENSMUSG00000021051	ENSGALG00000011840	ENSXETG00000003584
ENSMUSG00000021054	ENSGALG00000011825	ENSXETG00000025131
ENSMUSG00000021055	ENSGALG00000011801	ENSXETG00000007257
ENSMUSG00000021062	ENSGALG00000015183	ENSXETG00000002201
ENSMUSG00000021065	ENSGALG00000008078	ENSXETG00000007644
ENSMUSG00000021066	ENSGALG00000012339	ENSXETG00000009126
ENSMUSG00000021067	ENSGALG00000012341	ENSXETG00000027740
ENSMUSG00000021068	ENSGALG00000012361	ENSXETG00000016467
ENSMUSG00000021069	ENSGALG00000012365	ENSXETG00000016477
ENSMUSG00000021070	ENSGALG00000011080	ENSXETG00000013954
ENSMUSG00000021071	ENSGALG00000012367	ENSXETG00000016487
ENSMUSG00000021072	ENSGALG00000020340	ENSXETG00000016489
ENSMUSG00000021079	ENSGALG00000012026	ENSXETG00000026270
ENSMUSG00000021087	ENSGALG00000012006	ENSXETG00000016983
ENSMUSG00000021090	ENSGALG00000012005	ENSXETG00000016981
ENSMUSG00000021094	ENSGALG00000011921	ENSXETG00000016955
ENSMUSG00000021095	ENSGALG00000010974	ENSXETG00000023328
ENSMUSG00000021096	ENSGALG00000011917	ENSXETG00000016952
ENSMUSG00000021099	ENSGALG00000020359	ENSXETG00000016945
ENSMUSG00000021102	ENSGALG00000011079	ENSXETG00000025901
ENSMUSG00000021103	ENSGALG00000011910	ENSXETG00000016938
ENSMUSG00000021108	ENSGALG00000011889	ENSXETG00000014450
ENSMUSG00000021109	ENSGALG00000011870	ENSXETG00000014449
ENSMUSG00000021112	ENSGALG00000009581	ENSXETG00000011220
ENSMUSG00000021113	ENSGALG00000011868	ENSXETG00000014446
ENSMUSG00000021114	ENSGALG00000009570	ENSXETG00000011222
ENSMUSG00000021115	ENSGALG00000011116	ENSXETG00000013948
ENSMUSG00000021116	ENSGALG00000009565	ENSXETG00000011221
ENSMUSG00000021124	ENSGALG00000009526	ENSXETG00000025900
ENSMUSG00000021125	ENSGALG00000009519	ENSXETG00000007987
ENSMUSG00000021130	ENSGALG00000009452	ENSXETG00000017916
ENSMUSG00000021133	ENSGALG00000009428	ENSXETG00000017883
ENSMUSG00000021134	ENSGALG00000009421	ENSXETG00000002211
ENSMUSG00000021140	ENSGALG00000000296	ENSXETG00000021815
ENSMUSG00000021143	ENSGALG00000002894	ENSXETG00000017932
ENSMUSG00000021144	ENSGALG00000002803	ENSXETG00000017948
ENSMUSG00000021147	ENSGALG00000006749	ENSXETG00000018083
ENSMUSG00000021149	ENSGALG00000006703	ENSXETG00000018097
ENSMUSG00000021156	ENSGALG00000006599	ENSXETG00000016884
ENSMUSG00000021171	ENSGALG00000006542	ENSXETG00000007167
ENSMUSG00000021175	ENSGALG00000010908	ENSXETG00000007411
ENSMUSG00000021177	ENSGALG00000010669	ENSXETG00000015693
ENSMUSG00000021178	ENSGALG00000010675	ENSXETG00000015703
ENSMUSG00000021179	ENSGALG00000010677	ENSXETG00000015708
ENSMUSG00000021182	ENSGALG00000010715	ENSXETG00000015797
ENSMUSG00000021186	ENSGALG00000010747	ENSXETG00000015822
ENSMUSG00000021187	ENSGALG00000010738	ENSXETG00000015819
ENSMUSG00000021189	ENSGALG00000010766	ENSXETG00000010288
ENSMUSG00000021190	ENSGALG00000010811	ENSXETG00000010300
ENSMUSG00000021192	ENSGALG00000010813	ENSXETG00000010301
ENSMUSG00000021194	ENSGALG00000010820	ENSXETG00000010302
ENSMUSG00000021196	ENSGALG00000006939	ENSXETG00000021922
ENSMUSG00000021198	ENSGALG00000010874	ENSXETG00000010308
ENSMUSG00000021200	ENSGALG00000010881	ENSXETG00000010311
ENSMUSG00000021209	ENSGALG00000010950	ENSXETG00000010315
ENSMUSG00000021215	ENSGALG00000008437	ENSXETG00000018160
ENSMUSG00000021217	ENSGALG00000004528	ENSXETG00000016288
ENSMUSG00000021218	ENSGALG00000008169	ENSXETG00000018149
ENSMUSG00000021219	ENSGALG00000009368	ENSXETG00000021836
ENSMUSG00000021221	ENSGALG00000009352	ENSXETG00000021846
ENSMUSG00000021222	ENSGALG00000009345	ENSXETG00000021849
ENSMUSG00000021223	ENSGALG00000009315	ENSXETG00000001002
ENSMUSG00000021224	ENSGALG00000009300	ENSXETG00000000991
ENSMUSG00000021235	ENSGALG00000010197	ENSXETG00000002853
ENSMUSG00000021238	ENSGALG00000010211	ENSXETG00000013304
ENSMUSG00000021239	ENSGALG00000010213	ENSXETG00000013302
ENSMUSG00000021240	ENSGALG00000010229	ENSXETG00000027291
ENSMUSG00000021242	ENSGALG00000010237	ENSXETG00000013295
ENSMUSG00000021243	ENSGALG00000010275	ENSXETG00000027288
ENSMUSG00000021244	ENSGALG00000010277	ENSXETG00000013269
ENSMUSG00000021245	ENSGALG00000010304	ENSXETG00000013252
ENSMUSG00000021248	ENSGALG00000010318	ENSXETG00000013236
ENSMUSG00000021252	ENSGALG00000010328	ENSXETG00000006115
ENSMUSG00000021256	ENSGALG00000010368	ENSXETG00000013214
ENSMUSG00000021257	ENSGALG00000010372	ENSXETG00000013213
ENSMUSG00000021258	ENSGALG00000011138	ENSXETG00000011438
ENSMUSG00000021262	ENSGALG00000011209	ENSXETG00000002529
ENSMUSG00000021263	ENSGALG00000011213	ENSXETG00000012858
ENSMUSG00000021265	ENSGALG00000011220	ENSXETG00000002526
ENSMUSG00000021266	ENSGALG00000011228	ENSXETG00000002524
ENSMUSG00000021270	ENSGALG00000011351	ENSXETG00000010251
ENSMUSG00000021275	ENSGALG00000011373	ENSXETG00000010256
ENSMUSG00000021276	ENSGALG00000011372	ENSXETG00000010255
ENSMUSG00000021277	ENSGALG00000011389	ENSXETG00000012746
ENSMUSG00000021278	ENSGALG00000011391	ENSXETG00000012751
ENSMUSG00000021279	ENSGALG00000011432	ENSXETG00000025675
ENSMUSG00000021280	ENSGALG00000011443	ENSXETG00000012764
ENSMUSG00000021281	ENSGALG00000011446	ENSXETG00000019103
ENSMUSG00000021282	ENSGALG00000011464	ENSXETG00000012766
ENSMUSG00000021285	ENSGALG00000011548	ENSXETG00000023064
ENSMUSG00000021286	ENSGALG00000011534	ENSXETG00000023062
ENSMUSG00000021287	ENSGALG00000011533	ENSXETG00000023061
ENSMUSG00000021288	ENSGALG00000011528	ENSXETG00000023054
ENSMUSG00000021301	ENSGALG00000012346	ENSXETG00000015806
ENSMUSG00000021302	ENSGALG00000002604	ENSXETG00000013068
ENSMUSG00000021318	ENSGALG00000012329	ENSXETG00000001856
ENSMUSG00000021322	ENSGALG00000012097	ENSXETG00000000347
ENSMUSG00000021337	ENSGALG00000013598	ENSXETG00000014824
ENSMUSG00000021338	ENSGALG00000013605	ENSXETG00000014820
ENSMUSG00000021339	ENSGALG00000012667	ENSXETG00000021985
ENSMUSG00000021340	ENSGALG00000012666	ENSXETG00000021968
ENSMUSG00000021356	ENSGALG00000012830	ENSXETG00000011413
ENSMUSG00000021357	ENSGALG00000012837	ENSXETG00000011411
ENSMUSG00000021359	ENSGALG00000012775	ENSXETG00000001074
ENSMUSG00000021360	ENSGALG00000012773	ENSXETG00000001073
ENSMUSG00000021362	ENSGALG00000012768	ENSXETG00000001068
ENSMUSG00000021363	ENSGALG00000012770	ENSXETG00000001069
ENSMUSG00000021364	ENSGALG00000012748	ENSXETG00000024641
ENSMUSG00000021365	ENSGALG00000012747	ENSXETG00000015461
ENSMUSG00000021366	ENSGALG00000012739	ENSXETG00000015441
ENSMUSG00000021367	ENSGALG00000012735	ENSXETG00000015440
ENSMUSG00000021368	ENSGALG00000012731	ENSXETG00000001070
ENSMUSG00000021371	ENSGALG00000012699	ENSXETG00000002272
ENSMUSG00000021373	ENSGALG00000012715	ENSXETG00000014191
ENSMUSG00000021375	ENSGALG00000012689	ENSXETG00000024624
ENSMUSG00000021376	ENSGALG00000012687	ENSXETG00000024625
ENSMUSG00000021377	ENSGALG00000012684	ENSXETG00000014181
ENSMUSG00000021379	ENSGALG00000012682	ENSXETG00000025736
ENSMUSG00000021381	ENSGALG00000005131	ENSXETG00000017172
ENSMUSG00000021385	ENSGALG00000004684	ENSXETG00000020924
ENSMUSG00000021388	ENSGALG00000004722	ENSXETG00000027246
ENSMUSG00000021390	ENSGALG00000004732	ENSXETG00000027245
ENSMUSG00000021392	ENSGALG00000004750	ENSXETG00000020913
ENSMUSG00000021400	ENSGALG00000012856	ENSXETG00000009342
ENSMUSG00000021408	ENSGALG00000012827	ENSXETG00000011415
ENSMUSG00000021411	ENSGALG00000012814	ENSXETG00000018024
ENSMUSG00000021413	ENSGALG00000012813	ENSXETG00000011416
ENSMUSG00000021418	ENSGALG00000012807	ENSXETG00000017617
ENSMUSG00000021427	ENSGALG00000012798	ENSXETG00000020431
ENSMUSG00000021431	ENSGALG00000013005	ENSXETG00000020447
ENSMUSG00000021432	ENSGALG00000012778	ENSXETG00000020461
ENSMUSG00000021451	ENSGALG00000010697	ENSXETG00000010843
ENSMUSG00000021456	ENSGALG00000012612	ENSXETG00000017586
ENSMUSG00000021457	ENSGALG00000015216	ENSXETG00000000807
ENSMUSG00000021458	ENSGALG00000012615	ENSXETG00000027580
ENSMUSG00000021460	ENSGALG00000021843	ENSXETG00000000805
ENSMUSG00000021461	ENSGALG00000012618	ENSXETG00000017597
ENSMUSG00000021464	ENSGALG00000015208	ENSXETG00000000802
ENSMUSG00000021466	ENSGALG00000012620	ENSXETG00000014834
ENSMUSG00000021468	ENSGALG00000013493	ENSXETG00000014644
ENSMUSG00000021470	ENSGALG00000012621	ENSXETG00000014835
ENSMUSG00000021474	ENSGALG00000003263	ENSXETG00000018320
ENSMUSG00000021476	ENSGALG00000012628	ENSXETG00000014841
ENSMUSG00000021478	ENSGALG00000003270	ENSXETG00000013921
ENSMUSG00000021481	ENSGALG00000001144	ENSXETG00000007230
ENSMUSG00000021482	ENSGALG00000012624	ENSXETG00000009174
ENSMUSG00000021486	ENSGALG00000002990	ENSXETG00000007235
ENSMUSG00000021488	ENSGALG00000002971	ENSXETG00000007233
ENSMUSG00000021496	ENSGALG00000006367	ENSXETG00000010402
ENSMUSG00000021497	ENSGALG00000021181	ENSXETG00000010403
ENSMUSG00000021500	ENSGALG00000006404	ENSXETG00000010405
ENSMUSG00000021504	ENSGALG00000024259	ENSXETG00000006736
ENSMUSG00000021506	ENSGALG00000006365	ENSXETG00000010401
ENSMUSG00000021508	ENSGALG00000006346	ENSXETG00000007899
ENSMUSG00000021509	ENSGALG00000006341	ENSXETG00000007900
ENSMUSG00000021532	ENSGALG00000013054	ENSXETG00000007094
ENSMUSG00000021537	ENSGALG00000014648	ENSXETG00000007039
ENSMUSG00000021548	ENSGALG00000015641	ENSXETG00000011718
ENSMUSG00000021550	ENSGALG00000012589	ENSXETG00000004152
ENSMUSG00000021552	ENSGALG00000012586	ENSXETG00000016759
ENSMUSG00000021553	ENSGALG00000012593	ENSXETG00000011724
ENSMUSG00000021556	ENSGALG00000012601	ENSXETG00000020533
ENSMUSG00000021557	ENSGALG00000012595	ENSXETG00000011732
ENSMUSG00000021559	ENSGALG00000012608	ENSXETG00000017571
ENSMUSG00000021565	ENSGALG00000019527	ENSXETG00000015619
ENSMUSG00000021569	ENSGALG00000012508	ENSXETG00000013105
ENSMUSG00000021575	ENSGALG00000013402	ENSXETG00000006186
ENSMUSG00000021576	ENSGALG00000013400	ENSXETG00000027021
ENSMUSG00000021577	ENSGALG00000013167	ENSXETG00000023408
ENSMUSG00000021578	ENSGALG00000013171	ENSXETG00000023417
ENSMUSG00000021579	ENSGALG00000012519	ENSXETG00000001796
ENSMUSG00000021583	ENSGALG00000014684	ENSXETG00000013225
ENSMUSG00000021585	ENSGALG00000014682	ENSXETG00000013262
ENSMUSG00000021587	ENSGALG00000014681	ENSXETG00000013276
ENSMUSG00000021589	ENSGALG00000014675	ENSXETG00000013364
ENSMUSG00000021591	ENSGALG00000014676	ENSXETG00000026267
ENSMUSG00000021592	ENSGALG00000014672	ENSXETG00000013367
ENSMUSG00000021594	ENSGALG00000013063	ENSXETG00000001731
ENSMUSG00000021595	ENSGALG00000013064	ENSXETG00000001732
ENSMUSG00000021596	ENSGALG00000014668	ENSXETG00000013380
ENSMUSG00000021597	ENSGALG00000014666	ENSXETG00000013387
ENSMUSG00000021598	ENSGALG00000013068	ENSXETG00000026404
ENSMUSG00000021601	ENSGALG00000022161	ENSXETG00000013388
ENSMUSG00000021606	ENSGALG00000013191	ENSXETG00000008889
ENSMUSG00000021608	ENSGALG00000013189	ENSXETG00000001729
ENSMUSG00000021610	ENSGALG00000013187	ENSXETG00000015645
ENSMUSG00000021611	ENSGALG00000013183	ENSXETG00000015624
ENSMUSG00000021613	ENSGALG00000015627	ENSXETG00000019797
ENSMUSG00000021614	ENSGALG00000015624	ENSXETG00000027815
ENSMUSG00000021615	ENSGALG00000015620	ENSXETG00000027814
ENSMUSG00000021620	ENSGALG00000015616	ENSXETG00000027806
ENSMUSG00000021621	ENSGALG00000015603	ENSXETG00000027804
ENSMUSG00000021629	ENSGALG00000014787	ENSXETG00000000472
ENSMUSG00000021635	ENSGALG00000015571	ENSXETG00000018168
ENSMUSG00000021636	ENSGALG00000002361	ENSXETG00000018177
ENSMUSG00000021639	ENSGALG00000002399	ENSXETG00000026187
ENSMUSG00000021645	ENSGALG00000002430	ENSXETG00000018189
ENSMUSG00000021646	ENSGALG00000002529	ENSXETG00000018213
ENSMUSG00000021660	ENSGALG00000013512	ENSXETG00000016819
ENSMUSG00000021661	ENSGALG00000013511	ENSXETG00000016820
ENSMUSG00000021665	ENSGALG00000014933	ENSXETG00000005075
ENSMUSG00000021666	ENSGALG00000014939	ENSXETG00000005076
ENSMUSG00000021668	ENSGALG00000014956	ENSXETG00000005087
ENSMUSG00000021669	ENSGALG00000014952	ENSXETG00000005085
ENSMUSG00000021670	ENSGALG00000014948	ENSXETG00000005084
ENSMUSG00000021671	ENSGALG00000014960	ENSXETG00000003349
ENSMUSG00000021675	ENSGALG00000023379	ENSXETG00000003340
ENSMUSG00000021676	ENSGALG00000014978	ENSXETG00000003339
ENSMUSG00000021678	ENSGALG00000014984	ENSXETG00000001420
ENSMUSG00000021679	ENSGALG00000014989	ENSXETG00000017078
ENSMUSG00000021680	ENSGALG00000014994	ENSXETG00000017080
ENSMUSG00000021681	ENSGALG00000004311	ENSXETG00000017077
ENSMUSG00000021684	ENSGALG00000004339	ENSXETG00000017075
ENSMUSG00000021686	ENSGALG00000004390	ENSXETG00000000551
ENSMUSG00000021687	ENSGALG00000004425	ENSXETG00000000547
ENSMUSG00000021690	ENSGALG00000014819	ENSXETG00000000520
ENSMUSG00000021692	ENSGALG00000020569	ENSXETG00000014830
ENSMUSG00000021693	ENSGALG00000014737	ENSXETG00000014831
ENSMUSG00000021694	ENSGALG00000014732	ENSXETG00000018866
ENSMUSG00000021696	ENSGALG00000014730	ENSXETG00000016688
ENSMUSG00000021697	ENSGALG00000014729	ENSXETG00000006073
ENSMUSG00000021699	ENSGALG00000014727	ENSXETG00000018854
ENSMUSG00000021700	ENSGALG00000014726	ENSXETG00000018853
ENSMUSG00000021701	ENSGALG00000014725	ENSXETG00000018847
ENSMUSG00000021702	ENSGALG00000014804	ENSXETG00000000500
ENSMUSG00000021703	ENSGALG00000014798	ENSXETG00000000484
ENSMUSG00000021704	ENSGALG00000014807	ENSXETG00000000510
ENSMUSG00000021706	ENSGALG00000023086	ENSXETG00000018163
ENSMUSG00000021707	ENSGALG00000015579	ENSXETG00000022939
ENSMUSG00000021709	ENSGALG00000014773	ENSXETG00000000448
ENSMUSG00000021710	ENSGALG00000014769	ENSXETG00000000451
ENSMUSG00000021711	ENSGALG00000014767	ENSXETG00000000453
ENSMUSG00000021712	ENSGALG00000014765	ENSXETG00000000455
ENSMUSG00000021713	ENSGALG00000014756	ENSXETG00000000454
ENSMUSG00000021714	ENSGALG00000014753	ENSXETG00000000456
ENSMUSG00000021715	ENSGALG00000014747	ENSXETG00000000459
ENSMUSG00000021716	ENSGALG00000014745	ENSXETG00000000461
ENSMUSG00000021719	ENSGALG00000014744	ENSXETG00000000463
ENSMUSG00000021720	ENSGALG00000014743	ENSXETG00000014811
ENSMUSG00000021721	ENSGALG00000014742	ENSXETG00000014812
ENSMUSG00000021725	ENSGALG00000014880	ENSXETG00000017706
ENSMUSG00000021728	ENSGALG00000014877	ENSXETG00000017712
ENSMUSG00000021730	ENSGALG00000014875	ENSXETG00000017714
ENSMUSG00000021731	ENSGALG00000014874	ENSXETG00000017716
ENSMUSG00000021732	ENSGALG00000014872	ENSXETG00000025130
ENSMUSG00000021733	ENSGALG00000011405	ENSXETG00000019911
ENSMUSG00000021737	ENSGALG00000007315	ENSXETG00000006537
ENSMUSG00000021743	ENSGALG00000007184	ENSXETG00000022248
ENSMUSG00000021745	ENSGALG00000007177	ENSXETG00000010291
ENSMUSG00000021747	ENSGALG00000007168	ENSXETG00000000564
ENSMUSG00000021748	ENSGALG00000007103	ENSXETG00000008685
ENSMUSG00000021750	ENSGALG00000007139	ENSXETG00000008652
ENSMUSG00000021751	ENSGALG00000007132	ENSXETG00000023676
ENSMUSG00000021752	ENSGALG00000007111	ENSXETG00000008681
ENSMUSG00000021754	ENSGALG00000014718	ENSXETG00000015513
ENSMUSG00000021756	ENSGALG00000014716	ENSXETG00000015503
ENSMUSG00000021759	ENSGALG00000014711	ENSXETG00000000375
ENSMUSG00000021760	ENSGALG00000013553	ENSXETG00000028092
ENSMUSG00000021763	ENSGALG00000020561	ENSXETG00000000363
ENSMUSG00000021764	ENSGALG00000014909	ENSXETG00000023384
ENSMUSG00000021765	ENSGALG00000014908	ENSXETG00000023385
ENSMUSG00000021768	ENSGALG00000005017	ENSXETG00000026435
ENSMUSG00000021770	ENSGALG00000005004	ENSXETG00000009864
ENSMUSG00000021771	ENSGALG00000005002	ENSXETG00000009865
ENSMUSG00000021772	ENSGALG00000011289	ENSXETG00000003868
ENSMUSG00000021774	ENSGALG00000011286	ENSXETG00000026975
ENSMUSG00000021775	ENSGALG00000011291	ENSXETG00000003869
ENSMUSG00000021779	ENSGALG00000011294	ENSXETG00000003871
ENSMUSG00000021782	ENSGALG00000004973	ENSXETG00000018090
ENSMUSG00000021785	ENSGALG00000011304	ENSXETG00000007285
ENSMUSG00000021786	ENSGALG00000011312	ENSXETG00000019896
ENSMUSG00000021792	ENSGALG00000002421	ENSXETG00000003529
ENSMUSG00000021794	ENSGALG00000002020	ENSXETG00000008151
ENSMUSG00000021796	ENSGALG00000002003	ENSXETG00000003655
ENSMUSG00000021799	ENSGALG00000001934	ENSXETG00000019216
ENSMUSG00000021803	ENSGALG00000002314	ENSXETG00000005632
ENSMUSG00000021804	ENSGALG00000002299	ENSXETG00000005627
ENSMUSG00000021806	ENSGALG00000012394	ENSXETG00000012198
ENSMUSG00000021807	ENSGALG00000012379	ENSXETG00000012195
ENSMUSG00000021809	ENSGALG00000004319	ENSXETG00000006153
ENSMUSG00000021810	ENSGALG00000002686	ENSXETG00000023586
ENSMUSG00000021811	ENSGALG00000002701	ENSXETG00000007481
ENSMUSG00000021814	ENSGALG00000005299	ENSXETG00000010645
ENSMUSG00000021815	ENSGALG00000002597	ENSXETG00000009165
ENSMUSG00000021816	ENSGALG00000005243	ENSXETG00000010644
ENSMUSG00000021819	ENSGALG00000023965	ENSXETG00000010000
ENSMUSG00000021820	ENSGALG00000005088	ENSXETG00000006455
ENSMUSG00000021823	ENSGALG00000005079	ENSXETG00000007084
ENSMUSG00000021830	ENSGALG00000012400	ENSXETG00000012203
ENSMUSG00000021831	ENSGALG00000012404	ENSXETG00000012205
ENSMUSG00000021832	ENSGALG00000012408	ENSXETG00000008628
ENSMUSG00000021835	ENSGALG00000012429	ENSXETG00000008620
ENSMUSG00000021838	ENSGALG00000012203	ENSXETG00000012217
ENSMUSG00000021843	ENSGALG00000012137	ENSXETG00000015700
ENSMUSG00000021846	ENSGALG00000012124	ENSXETG00000015696
ENSMUSG00000021848	ENSGALG00000020352	ENSXETG00000015687
ENSMUSG00000021852	ENSGALG00000012094	ENSXETG00000011984
ENSMUSG00000021870	ENSGALG00000005670	ENSXETG00000008658
ENSMUSG00000021877	ENSGALG00000005622	ENSXETG00000008654
ENSMUSG00000021884	ENSGALG00000011211	ENSXETG00000008992
ENSMUSG00000021890	ENSGALG00000011539	ENSXETG00000022009
ENSMUSG00000021891	ENSGALG00000011542	ENSXETG00000012544
ENSMUSG00000021892	ENSGALG00000011550	ENSXETG00000012549
ENSMUSG00000021893	ENSGALG00000011556	ENSXETG00000012554
ENSMUSG00000021895	ENSGALG00000005481	ENSXETG00000000921
ENSMUSG00000021898	ENSGALG00000005537	ENSXETG00000008707
ENSMUSG00000021900	ENSGALG00000011216	ENSXETG00000008991
ENSMUSG00000021901	ENSGALG00000004366	ENSXETG00000000091
ENSMUSG00000021903	ENSGALG00000011235	ENSXETG00000008988
ENSMUSG00000021905	ENSGALG00000011237	ENSXETG00000013835
ENSMUSG00000021906	ENSGALG00000011239	ENSXETG00000025778
ENSMUSG00000021909	ENSGALG00000001459	ENSXETG00000010816
ENSMUSG00000021910	ENSGALG00000001494	ENSXETG00000026346
ENSMUSG00000021911	ENSGALG00000002117	ENSXETG00000027215
ENSMUSG00000021913	ENSGALG00000002266	ENSXETG00000005613
ENSMUSG00000021917	ENSGALG00000001655	ENSXETG00000013668
ENSMUSG00000021918	ENSGALG00000001672	ENSXETG00000006888
ENSMUSG00000021919	ENSGALG00000002289	ENSXETG00000005624
ENSMUSG00000021929	ENSGALG00000017009	ENSXETG00000015677
ENSMUSG00000021930	ENSGALG00000017010	ENSXETG00000015683
ENSMUSG00000021932	ENSGALG00000017015	ENSXETG00000020720
ENSMUSG00000021936	ENSGALG00000006109	ENSXETG00000021691
ENSMUSG00000021939	ENSGALG00000016666	ENSXETG00000000671
ENSMUSG00000021940	ENSGALG00000023842	ENSXETG00000021705
ENSMUSG00000021943	ENSGALG00000005985	ENSXETG00000011959
ENSMUSG00000021944	ENSGALG00000016662	ENSXETG00000000673
ENSMUSG00000021945	ENSGALG00000017139	ENSXETG00000002643
ENSMUSG00000021947	ENSGALG00000017135	ENSXETG00000002645
ENSMUSG00000021948	ENSGALG00000002016	ENSXETG00000009359
ENSMUSG00000021952	ENSGALG00000017132	ENSXETG00000002653
ENSMUSG00000021953	ENSGALG00000016651	ENSXETG00000000682
ENSMUSG00000021957	ENSGALG00000005309	ENSXETG00000015654
ENSMUSG00000021958	ENSGALG00000016645	ENSXETG00000000688
ENSMUSG00000021962	ENSGALG00000005322	ENSXETG00000015662
ENSMUSG00000021965	ENSGALG00000017128	ENSXETG00000009595
ENSMUSG00000021972	ENSGALG00000016633	ENSXETG00000027568
ENSMUSG00000021973	ENSGALG00000017125	ENSXETG00000009596
ENSMUSG00000021974	ENSGALG00000017124	ENSXETG00000021075
ENSMUSG00000021978	ENSGALG00000016630	ENSXETG00000000117
ENSMUSG00000021981	ENSGALG00000017005	ENSXETG00000015659
ENSMUSG00000021982	ENSGALG00000017004	ENSXETG00000013314
ENSMUSG00000021983	ENSGALG00000017106	ENSXETG00000010674
ENSMUSG00000021986	ENSGALG00000017114	ENSXETG00000010685
ENSMUSG00000021987	ENSGALG00000017112	ENSXETG00000010682
ENSMUSG00000021990	ENSGALG00000017116	ENSXETG00000009707
ENSMUSG00000021993	ENSGALG00000017118	ENSXETG00000009705
ENSMUSG00000021996	ENSGALG00000016991	ENSXETG00000015425
ENSMUSG00000021998	ENSGALG00000016986	ENSXETG00000014954
ENSMUSG00000021999	ENSGALG00000016985	ENSXETG00000026124
ENSMUSG00000022000	ENSGALG00000016984	ENSXETG00000014637
ENSMUSG00000022003	ENSGALG00000016979	ENSXETG00000014657
ENSMUSG00000022008	ENSGALG00000016973	ENSXETG00000014779
ENSMUSG00000022009	ENSGALG00000016972	ENSXETG00000014778
ENSMUSG00000022012	ENSGALG00000016967	ENSXETG00000014586
ENSMUSG00000022013	ENSGALG00000016965	ENSXETG00000014585
ENSMUSG00000022015	ENSGALG00000016961	ENSXETG00000025365
ENSMUSG00000022018	ENSGALG00000016954	ENSXETG00000018908
ENSMUSG00000022019	ENSGALG00000016936	ENSXETG00000012815
ENSMUSG00000022020	ENSGALG00000016953	ENSXETG00000018897
ENSMUSG00000022022	ENSGALG00000016951	ENSXETG00000018904
ENSMUSG00000022023	ENSGALG00000016949	ENSXETG00000018896
ENSMUSG00000022024	ENSGALG00000016946	ENSXETG00000018887
ENSMUSG00000022025	ENSGALG00000016945	ENSXETG00000018878
ENSMUSG00000022031	ENSGALG00000016624	ENSXETG00000021151
ENSMUSG00000022032	ENSGALG00000016580	ENSXETG00000017345
ENSMUSG00000022033	ENSGALG00000016582	ENSXETG00000020438
ENSMUSG00000022034	ENSGALG00000016583	ENSXETG00000020442
ENSMUSG00000022035	ENSGALG00000016586	ENSXETG00000024728
ENSMUSG00000022040	ENSGALG00000016567	ENSXETG00000017581
ENSMUSG00000022041	ENSGALG00000016565	ENSXETG00000017553
ENSMUSG00000022044	ENSGALG00000016597	ENSXETG00000017530
ENSMUSG00000022052	ENSGALG00000000235	ENSXETG00000010159
ENSMUSG00000022053	ENSGALG00000000242	ENSXETG00000010153
ENSMUSG00000022054	ENSGALG00000000317	ENSXETG00000010128
ENSMUSG00000022055	ENSGALG00000000314	ENSXETG00000010142
ENSMUSG00000022064	ENSGALG00000016929	ENSXETG00000004716
ENSMUSG00000022066	ENSGALG00000000390	ENSXETG00000007770
ENSMUSG00000022070	ENSGALG00000016931	ENSXETG00000012353
ENSMUSG00000022075	ENSGALG00000000464	ENSXETG00000010513
ENSMUSG00000022100	ENSGALG00000001838	ENSXETG00000010544
ENSMUSG00000022103	ENSGALG00000001795	ENSXETG00000010546
ENSMUSG00000022106	ENSGALG00000017000	ENSXETG00000000559
ENSMUSG00000022108	ENSGALG00000016996	ENSXETG00000024684
ENSMUSG00000022109	ENSGALG00000016995	ENSXETG00000000549
ENSMUSG00000022110	ENSGALG00000016993	ENSXETG00000000548
ENSMUSG00000022114	ENSGALG00000016906	ENSXETG00000017807
ENSMUSG00000022119	ENSGALG00000016910	ENSXETG00000017810
ENSMUSG00000022122	ENSGALG00000016912	ENSXETG00000015454
ENSMUSG00000022124	ENSGALG00000016916	ENSXETG00000015463
ENSMUSG00000022125	ENSGALG00000016917	ENSXETG00000015465
ENSMUSG00000022126	ENSGALG00000016919	ENSXETG00000004488
ENSMUSG00000022129	ENSGALG00000016899	ENSXETG00000010942
ENSMUSG00000022130	ENSGALG00000016898	ENSXETG00000010948
ENSMUSG00000022131	ENSGALG00000016897	ENSXETG00000010953
ENSMUSG00000022132	ENSGALG00000019114	ENSXETG00000016241
ENSMUSG00000022136	ENSGALG00000016894	ENSXETG00000006458
ENSMUSG00000022142	ENSGALG00000003688	ENSXETG00000004785
ENSMUSG00000022144	ENSGALG00000003716	ENSXETG00000004782
ENSMUSG00000022146	ENSGALG00000003747	ENSXETG00000013222
ENSMUSG00000022148	ENSGALG00000003792	ENSXETG00000013211
ENSMUSG00000022150	ENSGALG00000003803	ENSXETG00000006761
ENSMUSG00000022151	ENSGALG00000014826	ENSXETG00000007029
ENSMUSG00000022174	ENSGALG00000000196	ENSXETG00000026483
ENSMUSG00000022181	ENSGALG00000014840	ENSXETG00000003532
ENSMUSG00000022184	ENSGALG00000014851	ENSXETG00000005569
ENSMUSG00000022195	ENSGALG00000012909	ENSXETG00000005865
ENSMUSG00000022197	ENSGALG00000002854	ENSXETG00000015574
ENSMUSG00000022200	ENSGALG00000018586	ENSXETG00000015583
ENSMUSG00000022205	ENSGALG00000003248	ENSXETG00000027218
ENSMUSG00000022206	ENSGALG00000017405	ENSXETG00000015595
ENSMUSG00000022221	ENSGALG00000021325	ENSXETG00000025849
ENSMUSG00000022228	ENSGALG00000012958	ENSXETG00000006575
ENSMUSG00000022229	ENSGALG00000006469	ENSXETG00000001229
ENSMUSG00000022234	ENSGALG00000013041	ENSXETG00000013995
ENSMUSG00000022237	ENSGALG00000013003	ENSXETG00000022196
ENSMUSG00000022240	ENSGALG00000013001	ENSXETG00000022200
ENSMUSG00000022241	ENSGALG00000003288	ENSXETG00000009868
ENSMUSG00000022243	ENSGALG00000003310	ENSXETG00000002556
ENSMUSG00000022244	ENSGALG00000003326	ENSXETG00000002559
ENSMUSG00000022245	ENSGALG00000007946	ENSXETG00000007811
ENSMUSG00000022246	ENSGALG00000003353	ENSXETG00000000696
ENSMUSG00000022247	ENSGALG00000003373	ENSXETG00000000703
ENSMUSG00000022253	ENSGALG00000003558	ENSXETG00000004798
ENSMUSG00000022263	ENSGALG00000012979	ENSXETG00000027315
ENSMUSG00000022265	ENSGALG00000012964	ENSXETG00000001724
ENSMUSG00000022270	ENSGALG00000012960	ENSXETG00000007538
ENSMUSG00000022272	ENSGALG00000012954	ENSXETG00000007537
ENSMUSG00000022280	ENSGALG00000016041	ENSXETG00000017873
ENSMUSG00000022285	ENSGALG00000010725	ENSXETG00000026459
ENSMUSG00000022286	ENSGALG00000014208	ENSXETG00000006632
[truncated: 6,845 more rows]
